# Supplementary material for: Genetic Association and Potential Mediators between Sarcopenia and Coronary Heart Disease: A Bidirectional Two-Sample, Two-Step Mendelian Randomization Study
Source: Nutrients. 2023 Jul 1;15(13):3013. doi: 10.3390/nu15133013 (PMC10346809; doi:10.3390/nu15133013)
Supplement: Supplementary file 1 [file nutrients-15-03013-s001.zip]

Archive with 1 entries (1 files):
- nutrients-2478032-supplementary.xlsx
