# Supplementary material for: Genetic Association and Potential Mediators between Sarcopenia and Coronary Heart Disease: A Bidirectional Two-Sample, Two-Step Mendelian Randomization Study
Source: Nutrients. 2023 Jul 1;15(13):3013. doi: 10.3390/nu15133013 (PMC10346809; doi:10.3390/nu15133013)
Supplement: Supplementary file 1 [file nutrients-15-03013-s001.zip › nutrients-2478032-supplementary.xlsx]

## Sheet: Table S1
Table S1. Characteristics of the genetic instrument variables for the sarcopenia-related traits at the genome-wide significance level (p < 5 × 10–8)
	SNP	chr	pos	EA	OA	Beta	SE	P	EAF	F-statistic
Appendicular lean mass	rs200439	6716083	1	C	A	-0.0128	0.0023	0.2207	1.51001e-08	30.9716
	rs2807339	22578063	1	C	T	0.0162	0.0022	0.7586	1.23994e-13	54.2231
	rs150188352	56632354	1	CAAT	C	0.0305	0.0024	0.1935	8.42752e-38	161.502
	rs60804050	118870373	1	A	G	-0.0217	0.0021	0.2559	5.01303e-24	106.778
	rs2025808	184161757	1	A	C	0.0122	0.0022	0.2541	1.71601e-08	30.7521
	rs6693481	203766395	1	C	T	-0.0143	0.002	0.6951	2.208e-12	51.1225
	rs61827272	203810763	1	C	T	0.0144	0.0021	0.2754	7.89042e-12	47.0204
	rs12724708	219620569	1	T	A	0.0243	0.002	0.3574	1.65615e-35	147.623
	rs3033487	227731073	1	TCC	T	0.0153	0.0024	0.8119	1.93402e-10	40.6406
	rs11260623	1781456	1	T	G	0.0117	0.0019	0.5085	4.85601e-10	37.9197
	rs301807	8484823	1	G	A	-0.0144	0.0019	0.5815	2.52581e-14	57.4404
	rs212526	21584941	1	C	T	0.0214	0.0019	0.6007	3.84326e-29	126.859
	rs7522400	36613380	1	G	A	0.0129	0.0022	0.7683	5.62497e-09	34.3822
	rs670318	63727542	1	C	T	0.0413	0.0044	0.9515	2.52e-21	88.1038
	rs2025609	67422990	1	G	C	0.0186	0.0026	0.8511	2.00217e-12	51.1775
	rs7543202	73872885	1	G	A	0.0129	0.0019	0.6229	2.86484e-11	46.097
	rs11590254	92316573	1	T	A	0.0186	0.002	0.3114	4.33611e-20	86.49
	rs34654458	150546790	1	ATTT	A	-0.0191	0.0019	0.5784	5.71742e-24	101.055
	rs4644481	155130900	1	T	C	-0.0112	0.0019	0.4328	3.54201e-09	34.7479
	rs7367519	204479176	1	C	T	0.0164	0.002	0.6846	4.68058e-16	67.24
	rs951366	205685352	1	C	T	0.0205	0.0019	0.3932	9.15377e-27	116.413
	rs7418410	10236402	1	T	C	0.0155	0.0019	0.4089	5.63638e-16	66.5512
	rs7543136	22472451	1	T	C	-0.021	0.0021	0.7209	9.95864e-24	100
	rs4360494	38455891	1	C	G	-0.0198	0.0019	0.5541	7.88315e-26	108.598
	rs55717234	150999863	1	G	A	0.0122	0.0019	0.5732	1.341e-10	41.2299
	rs11580040	155198222	1	G	A	0.0325	0.0035	0.08	6.76083e-21	86.2245
	rs2209098	172167226	1	C	T	0.024	0.002	0.3108	1.72783e-32	144
	rs17278379	172381284	1	C	T	0.0226	0.0029	0.124	2.39773e-15	60.7325
	rs66579625	212201175	1	CT	C	0.0178	0.0019	0.5837	8.91046e-21	87.7673
	rs4655345	214608704	1	G	A	-0.0246	0.0019	0.3974	5.81032e-38	167.634
	rs1797070	218630201	1	A	G	0.0219	0.0021	0.2684	4.93287e-25	108.755
	rs12563442	19786695	1	C	T	0.0122	0.0021	0.2669	9.93299e-09	33.7506
	rs80295797	23341690	1	T	C	-0.0198	0.002	0.3265	3.8256e-23	98.01
	rs4274112	26746199	1	G	A	-0.0217	0.002	0.3733	2.47116e-28	117.723
	rs113107560	36747842	1	G	T	-0.019	0.0019	0.4118	6.98554e-23	100
	rs11210892	44100084	1	A	G	0.0118	0.002	0.6745	3.57001e-09	34.81
	rs12074850	51248316	1	G	A	0.0393	0.0033	0.0898	2.72207e-33	141.826
	rs1514134	56116513	1	C	T	-0.0114	0.0019	0.3849	3.57396e-09	36
	rs34517439	78450517	1	A	C	0.0421	0.0029	0.1221	5.8023e-48	210.75
	rs10922475	89142142	1	A	C	0.0159	0.0019	0.5395	2.1742e-17	70.0305
	rs3768495	109935325	1	T	C	-0.0178	0.0021	0.7173	1.06611e-17	71.8458
	rs28736838	120148713	1	T	C	-0.0117	0.002	0.3017	1.06999e-08	34.2225
	rs200091076	154598598	1	GT	G	-0.0117	0.002	0.6464	6.92405e-09	34.2225
	rs905938	154991389	1	C	T	0.0394	0.0021	0.2649	8.42558e-77	352.009
	rs6675858	224559936	1	T	C	-0.0137	0.0023	0.2141	2.40398e-09	35.4802
	rs2789365	235515534	1	T	C	-0.0145	0.0019	0.4807	1.14209e-14	58.241
	rs377599	2164699	1	T	C	0.0217	0.0019	0.383	3.49865e-29	130.44
	rs11121615	10825577	1	T	C	-0.0202	0.002	0.6894	3.31894e-23	102.01
	rs2791654	11129317	1	A	G	-0.0239	0.0022	0.7062	1.20587e-28	118.019
	rs6425817	33873034	1	G	A	0.0157	0.002	0.6724	2.9847e-15	61.6225
	rs2885697	41544279	1	T	G	-0.0323	0.002	0.665	9.20662e-60	260.823
	rs4847378	93324634	1	T	G	0.0136	0.0019	0.6121	1.64286e-12	51.2355
	rs1405227	98873390	1	A	G	0.0129	0.002	0.3167	1.573e-10	41.6025
	rs1325596	176794066	1	A	G	0.0287	0.0019	0.5476	2.77077e-52	228.169
	rs200348453	182970296	1	AG	A	0.018	0.0019	0.4736	7.88134e-21	89.7507
	rs234640	184867830	1	T	C	-0.0131	0.0019	0.5142	3.86812e-12	47.5374
	rs1005723	243646251	1	T	C	0.0161	0.0024	0.1908	1.7869e-11	45.0017
	rs10171272	25946636	2	A	C	0.0136	0.002	0.3035	2.8721e-11	46.24
	rs17681189	65976175	2	A	C	-0.0131	0.0019	0.4231	5.81969e-12	47.5374
	rs76517946	68354936	2	A	C	-0.0368	0.0035	0.0814	1.69395e-26	110.55
	rs867529	88913273	2	C	G	0.0184	0.0021	0.2796	1.00092e-18	76.771
	rs6543146	103096695	2	G	T	0.0154	0.0019	0.5579	4.18697e-16	65.6953
	rs6738207	105989716	2	A	G	0.0127	0.0019	0.4007	4.14477e-11	44.6787
	rs71414738	127876242	2	T	C	0.015	0.0025	0.1763	1.00201e-09	36
	rs2390669	169091942	2	C	A	0.0174	0.0028	0.1289	6.996e-10	38.6173
	rs13430869	218146818	2	T	G	0.0272	0.0021	0.7427	6.36649e-37	167.764
	rs17408561	225474277	2	G	A	0.0123	0.002	0.3908	5.99998e-10	37.8225
	rs17246129	227259964	2	A	G	0.0254	0.002	0.3044	1.26911e-35	161.29
	rs2305141	233684402	2	G	A	0.0183	0.0019	0.5961	1.07498e-21	92.7673
	rs2971857	234369487	2	A	G	-0.0119	0.0019	0.5752	3.69999e-10	39.2271
	rs10203320	9771620	2	C	T	0.0138	0.002	0.3289	7.85597e-12	47.61
	rs144627572	20583907	2	A	G	0.0439	0.0053	0.0329	1.30197e-16	68.6084
	rs1260326	27730940	2	C	T	0.0323	0.0019	0.6045	6.15886e-64	289
	rs650508	45880122	2	C	G	-0.013	0.002	0.3008	1.86102e-10	42.25
	rs60142646	46532856	2	TC	T	-0.0237	0.0042	0.9479	2.49e-08	31.8418
	rs75022676	60293216	2	A	G	-0.0163	0.0023	0.2079	2.84315e-12	50.225
	rs199647708	125352195	2	A	G	0.0114	0.0019	0.3969	3.43297e-09	36
	rs17400325	178565913	2	C	T	0.0345	0.0047	0.0415	2.10087e-13	53.8818
	rs1035583	207326937	2	A	G	0.0148	0.0019	0.6177	1.99205e-14	60.6759
	rs7598430	219193963	2	T	C	-0.016	0.0019	0.5046	1.37088e-17	70.9141
	rs10202701	232328681	2	T	C	0.0227	0.0019	0.5419	3.1067e-33	142.74
	rs10205141	11313340	2	G	A	0.0241	0.0044	0.0476	4.70999e-08	30.0005
	rs10203386	25136866	2	A	T	-0.0238	0.0019	0.4519	1.74582e-36	156.909
	rs10202845	42575820	2	G	A	-0.0288	0.003	0.1133	5.34564e-22	92.16
	rs67716382	46890317	2	C	G	0.0226	0.0023	0.2214	1.65082e-23	96.552
	rs2717008	58149158	2	C	T	-0.0127	0.0019	0.3835	4.9877e-11	44.6787
	rs4852257	71678520	2	G	T	-0.0231	0.0019	0.5763	6.21155e-34	147.814
	rs201570119	112256320	2	C	T	0.0194	0.0023	0.2098	5.47646e-17	71.1456
	rs35223841	144053000	2	GAA	G	0.0106	0.0019	0.3891	4.24698e-08	31.1247
	rs55852614	172416869	2	C	T	-0.0393	0.0022	0.2474	3.287e-73	319.11
	rs3063063	183231361	2	TGAA	T	-0.0182	0.002	0.6862	2.56685e-19	82.81
	rs144343497	191588534	2	TA	T	-0.0134	0.0023	0.2164	5.05895e-09	33.9433
	rs700677	198702424	2	A	C	0.0173	0.002	0.3505	1.13006e-18	74.8225
	rs12997625	202970250	2	T	C	-0.017	0.0019	0.5266	1.50107e-19	80.0554
	rs3116194	233061266	2	A	T	-0.0295	0.0032	0.0978	8.29469e-21	84.9854
	rs7570235	242491353	2	C	T	-0.0168	0.0019	0.5911	2.08305e-18	78.1828
	rs7563362	620297	2	G	A	0.0352	0.0027	0.8566	3.27115e-39	169.964
	rs6721191	10190115	2	G	A	-0.0144	0.0019	0.5779	3.1703e-14	57.4404
	rs12713004	23896049	2	G	A	0.0367	0.0021	0.7254	2.39828e-68	305.417
	rs6739278	44401055	2	C	T	-0.021	0.0024	0.8079	1.27292e-18	76.5625
	rs2347603	47297426	2	A	T	-0.0181	0.0022	0.7418	5.64547e-17	67.688
	rs702886	65753310	2	G	A	0.012	0.002	0.3505	1.11199e-09	36
	rs55980611	74771027	2	A	C	0.0164	0.0028	0.1457	4.21697e-09	34.3061
	rs14976	85818886	2	T	C	0.0144	0.002	0.3057	1.42692e-12	51.84
	rs72809820	97360079	2	T	C	-0.0111	0.002	0.324	3.133e-08	30.8025
	rs9636364	111992435	2	A	G	0.011	0.0019	0.5429	5.09296e-09	33.518
	rs10864899	112929481	2	G	A	-0.0112	0.0019	0.5643	3.84503e-09	34.7479
	rs488621	169707552	2	G	A	0.0191	0.0019	0.4688	2.86418e-24	101.055
	rs2138374	190014317	2	C	T	-0.0149	0.002	0.696	2.78997e-13	55.5025
	rs10221831	202107829	2	T	C	0.03	0.0053	0.0321	1.80302e-08	32.0399
	rs17773965	217631338	2	T	C	-0.0163	0.0027	0.1412	1.50699e-09	36.4458
	rs62106258	417167	2	C	T	-0.0504	0.0044	0.0486	6.44763e-31	131.207
	rs3769598	32679732	2	G	A	0.0171	0.0027	0.1438	1.322e-10	40.1111
	rs202098543	55576869	2	AT	A	0.0132	0.002	0.5806	1.55991e-11	43.56
	rs59985551	56106928	2	T	C	-0.0313	0.0022	0.2261	2.43388e-44	202.415
	rs62143873	72035050	2	A	G	-0.0115	0.0019	0.5033	1.193e-09	36.6343
	rs12616192	121568931	2	A	G	-0.0261	0.0038	0.0676	6.82967e-12	47.1752
	rs61397287	144223279	2	T	A	0.0235	0.0036	0.0747	4.45349e-11	42.6119
	rs13391980	165504841	2	A	G	-0.0225	0.0029	0.1198	7.59801e-15	60.1962
	rs34788019	201192126	2	CA	C	-0.0139	0.0019	0.5433	2.84184e-13	53.5208
	rs1047891	211540507	2	A	C	0.0233	0.002	0.3159	5.70427e-31	135.723
	rs1478575	218278555	2	A	T	0.0312	0.002	0.6843	5.20236e-54	243.36
	rs11684531	219835489	2	G	A	-0.0172	0.0028	0.1328	4.16697e-10	37.7347
	rs1899040	223901896	2	T	C	0.0152	0.0023	0.7962	9.04066e-11	43.6749
	rs2270894	9975386	3	G	C	-0.0332	0.0024	0.2034	1.25401e-42	191.361
	rs113671109	12620885	3	C	T	-0.015	0.0023	0.22	4.22863e-11	42.5331
	rs6789000	25188002	3	T	G	0.0121	0.002	0.6449	1.61102e-09	36.6025
	rs4504126	33600582	3	C	A	0.046	0.0058	0.0275	1.61585e-15	62.9013
	rs140440099	50632595	3	A	G	0.0613	0.0063	0.0234	1.44611e-22	94.676
	rs17718736	71555205	3	A	C	0.0115	0.002	0.3226	1.39399e-08	33.0625
	rs4682483	112993982	3	A	G	-0.0165	0.0026	0.1534	2.651e-10	40.2737
	rs4683435	142624732	3	G	A	0.0144	0.0022	0.7723	1.60498e-10	42.843
	rs900399	156798732	3	G	A	0.0164	0.0019	0.3986	1.35394e-17	74.5042
	rs1290786	169097381	3	T	C	-0.0143	0.0019	0.4307	7.14167e-14	56.6454
	rs9647379	171785168	3	C	G	0.0215	0.0019	0.4111	5.54753e-29	128.047
	rs2194411	185548663	3	A	G	0.0443	0.0029	0.1283	2.43388e-54	233.352
	rs11720869	185619716	3	A	G	0.0141	0.002	0.6686	2.53805e-12	49.7025
	rs73052033	185828465	3	C	T	-0.0151	0.0024	0.1851	4.79005e-10	39.5851
	rs336630	18607538	3	T	C	-0.0106	0.0019	0.43	2.89701e-08	31.1247
	rs9838614	38537671	3	G	T	-0.0185	0.0019	0.3881	1.21088e-21	94.8061
	rs6762851	56686329	3	C	T	-0.0218	0.002	0.3573	1.49692e-28	118.81
	rs182798714	128960869	3	T	A	0.0376	0.0062	0.0274	1.45101e-09	36.7784
	rs591668	27535931	3	A	G	-0.0174	0.0019	0.396	1.99618e-19	83.867
	rs36012032	52814709	3	A	C	0.0298	0.0033	0.091	9.93116e-20	81.5464
	rs839255	57974580	3	G	T	-0.0126	0.0021	0.6847	8.38205e-10	36
	rs9809116	72397279	3	G	A	-0.016	0.0019	0.4081	1.31311e-16	70.9141
	rs7633464	98715823	3	A	G	0.0175	0.0019	0.4786	1.27497e-20	84.8338
	rs115010283	172162393	3	C	G	0.034	0.002	0.3162	2.3518e-63	289
	rs61732778	187443314	3	A	G	0.023	0.0037	0.071	3.13199e-10	38.6413
	rs4076108	13736088	3	T	A	0.0174	0.0022	0.2449	2.29721e-15	62.5537
	rs34312629	24079795	3	G	C	-0.017	0.0021	0.2613	2.12324e-15	65.5329
	rs200739311	85650323	3	C	T	-0.0128	0.002	0.6188	1.55299e-10	40.96
	rs544136	101041229	3	G	T	0.0121	0.0022	0.7482	2.50098e-08	30.25
	rs4073154	129035485	3	G	A	0.0274	0.0023	0.7784	1.92486e-33	141.921
	rs2871960	141121814	3	C	A	0.0469	0.0019	0.4448	2.1677e-135	609.31
	rs1730028	157900789	3	G	T	0.0131	0.0019	0.4174	7.38584e-12	47.5374
	rs71635721	171960170	3	G	C	0.0316	0.0039	0.0649	3.46418e-16	65.6515
	rs34390533	184030838	3	A	C	-0.0257	0.0022	0.248	6.69114e-32	136.465
	rs7610055	12388409	3	A	G	-0.0373	0.0029	0.1207	3.55304e-38	165.433
	rs56239180	32937951	3	G	T	-0.0459	0.0062	0.0237	1.85097e-13	54.8078
	rs9828525	61552810	3	T	C	0.0121	0.0019	0.4113	2.50801e-10	40.5568
	rs116493405	114733556	3	A	G	0.0287	0.0042	0.0537	9.52138e-12	46.6944
	rs9832919	132184526	3	G	A	-0.0179	0.002	0.3574	7.89587e-20	80.1025
	rs1823217	134380959	3	G	A	-0.0181	0.002	0.6449	4.05602e-20	81.9025
	rs11461979	196887239	3	TA	T	0.0143	0.0022	0.2649	9.79716e-11	42.25
	rs113289555	996998	4	T	G	-0.0206	0.0023	0.2333	7.32656e-20	80.2193
	rs13127468	8599658	4	A	C	-0.0123	0.0019	0.4629	9.85825e-11	41.9086
	rs10005035	12865684	4	G	C	-0.0175	0.0021	0.2823	6.51328e-17	69.4444
	rs1472852	17910236	4	A	C	-0.0638	0.0026	0.1582	8.22243e-135	602.136
	rs963317	45129970	4	G	A	-0.0136	0.002	0.6629	1.0311e-11	46.24
	rs781669	57819794	4	T	C	0.0164	0.0019	0.5236	3.14123e-18	74.5042
	rs13103161	106216459	4	A	T	-0.0284	0.0019	0.3891	2.37684e-48	223.424
	rs6849302	156665074	4	G	A	0.0155	0.0024	0.1977	7.10722e-11	41.7101
	rs145126099	77356278	4	TTGTCAGGTCTTTGTGGTGAGCTGAATTC	T	-0.0126	0.0019	0.472	3.28927e-11	43.9778
	rs1443536	82174165	4	G	A	0.0218	0.0021	0.305	1.91205e-26	107.764
	rs72657800	90822051	4	C	T	-0.0219	0.0035	0.0773	6.39102e-10	39.1518
	rs11098677	123833516	4	T	G	-0.0263	0.0023	0.7875	3.93731e-30	130.754
	rs12512942	177766307	4	A	G	-0.0162	0.002	0.6376	1.58016e-16	65.61
	rs59950280	3452345	4	A	G	-0.0254	0.002	0.3316	7.31981e-36	161.29
	rs10019221	21785364	4	T	G	-0.0124	0.0019	0.5974	1.22101e-10	42.5928
	rs36052389	39357183	4	AT	A	0.0132	0.0019	0.4554	5.26744e-12	48.2659
	rs3103223	42402721	4	C	T	0.0126	0.0022	0.7397	6.01797e-09	32.8017
	rs139921635	73181637	4	T	G	0.0385	0.0062	0.0236	6.15602e-10	38.5601
	rs111612346	109098374	4	ATTCTT	A	-0.0138	0.002	0.6401	4.25109e-12	47.61
	rs34548509	119599469	4	GA	G	0.0118	0.002	0.3574	3.19698e-09	34.81
	rs13123591	120105990	4	G	T	0.0185	0.002	0.3375	2.35288e-20	85.5625
	rs6821305	122713863	4	C	A	0.0204	0.0019	0.399	3.1463e-26	115.28
	rs72695791	184059452	4	G	C	-0.0297	0.0051	0.036	4.57604e-09	33.9135
	rs2324154	24027226	4	A	C	0.015	0.0019	0.5096	1.91602e-15	62.3269
	rs116339650	26200972	4	G	A	-0.0175	0.0029	0.127	1.05201e-09	36.415
	rs2303423	38120029	4	C	T	0.0168	0.003	0.1095	2.64399e-08	31.36
	rs13109280	54380513	4	G	A	0.0131	0.002	0.6618	9.14534e-11	42.9025
	rs116052377	124787756	4	A	G	0.0225	0.0035	0.0809	7.89042e-11	41.3265
	rs7689420	145568352	4	C	T	0.0466	0.0025	0.8312	1.49589e-76	347.45
	rs11721522	156976051	4	G	A	0.0106	0.0019	0.4125	4.03005e-08	31.1247
	rs73856768	157788804	4	C	T	-0.0247	0.0035	0.0805	1.55418e-12	49.8033
	rs111622870	2613109	4	C	T	-0.0282	0.0044	0.0482	1.85999e-10	41.0764
	rs190823861	73505911	4	A	G	-0.0345	0.0045	0.0466	2.08882e-14	58.7778
	rs148617731	87616668	4	CAG	C	0.041	0.0043	0.0519	5.91562e-22	90.914
	rs11727162	88606761	4	T	C	-0.017	0.0019	0.4987	2.15477e-19	80.0554
	rs2035901	145521867	4	G	A	0.024	0.0019	0.4679	9.43192e-37	159.557
	rs7679276	146860186	4	G	A	-0.033	0.0048	0.9544	5.92652e-12	47.2656
	rs395980	177430072	4	G	T	-0.0184	0.0021	0.2635	1.02094e-17	76.771
	rs2578565	5460569	5	T	C	-0.0141	0.002	0.6575	1.37404e-12	49.7025
	rs12655296	15890643	5	T	C	-0.011	0.002	0.6251	1.62002e-08	30.25
	rs1177765	32829929	5	C	T	-0.0232	0.0019	0.4681	1.3219e-34	149.097
	rs11959466	42803824	5	T	C	0.038	0.0042	0.0564	2.24078e-19	81.8594
	rs62370472	52767109	5	C	T	-0.0253	0.0023	0.209	1.4471e-27	121
	rs10471339	67823773	5	G	C	-0.011	0.0019	0.3823	1.448e-08	33.518
	rs36048468	122879901	5	T	C	0.0254	0.0023	0.2088	9.33899e-28	121.958
	rs7735891	131597005	5	T	C	0.0259	0.0019	0.4629	1.13999e-42	185.82
	rs55758152	171317318	5	A	G	0.0145	0.002	0.3263	1.05293e-12	52.5625
	rs57059662	33217275	5	C	T	0.0118	0.002	0.6774	5.63106e-09	34.81
	rs34313173	36803614	5	TA	T	-0.0284	0.0019	0.4475	3.16884e-50	223.424
	rs10461725	39437129	5	C	G	0.0134	0.002	0.6561	1.9829e-11	44.89
	rs4865956	54882505	5	A	T	-0.0258	0.0021	0.6965	3.84769e-36	150.939
	rs12517711	60754661	5	C	T	-0.0147	0.0019	0.3917	2.78869e-14	59.8587
	rs12188208	77442791	5	C	A	-0.0195	0.0022	0.2349	1.40088e-18	78.564
	rs115912456	82815158	5	G	A	0.0577	0.0047	0.0412	3.69233e-34	150.715
	rs861674	112064475	5	T	A	0.0128	0.0019	0.4578	1.3649e-11	45.385
	rs10068640	123981977	5	A	G	0.0112	0.002	0.3651	1.28201e-08	31.36
	rs2545339	149911219	5	G	A	0.0115	0.002	0.6288	3.48001e-09	33.0625
	rs144622623	156734644	5	GGTGTGTGTGT	G	0.0145	0.0022	0.7462	4.66552e-11	43.4401
	rs31196	158300798	5	A	C	-0.0107	0.0019	0.5724	2.071e-08	31.7147
	rs111365325	170865229	5	T	C	-0.0271	0.0022	0.2312	1.12409e-33	151.738
	rs6874142	172753555	5	G	T	0.0288	0.0031	0.1138	5.14517e-20	86.3101
	rs10075249	52846505	5	T	C	0.0143	0.0019	0.4952	4.55827e-14	56.6454
	rs10036789	71695918	5	G	C	0.0163	0.0019	0.4609	1.16493e-17	73.5983
	rs33986149	88270485	5	CA	C	-0.0154	0.0019	0.3883	2.22998e-15	65.6953
	rs261223	95901046	5	C	A	0.0175	0.0019	0.3702	2.29985e-19	84.8338
	rs12519407	137651012	5	C	A	0.0181	0.0022	0.2567	3.3752e-17	67.688
	rs249677	141539339	5	A	C	-0.0109	0.002	0.6333	2.40298e-08	29.7025
	rs13170063	157895013	5	A	G	-0.0152	0.0019	0.5921	4.10771e-15	64
	rs447352	678750	5	T	C	-0.0181	0.0029	0.1408	6.62293e-10	38.9548
	rs7731023	36181627	5	G	A	0.0166	0.0019	0.5749	3.48177e-18	76.3324
	rs7448554	95711603	5	A	C	-0.0132	0.002	0.4999	1.77296e-11	43.56
	rs3822742	139059017	5	A	C	0.0162	0.002	0.3706	1.02707e-16	65.61
	rs4282339	168256240	5	A	G	-0.0311	0.0023	0.2075	6.16453e-41	182.837
	rs244711	176509193	5	T	C	0.0279	0.0022	0.686	1.54383e-37	160.829
	rs40270	55804552	5	C	A	0.0151	0.0022	0.7724	1.89802e-11	47.1095
	rs34287	67585143	5	A	G	0.0187	0.002	0.341	1.17193e-20	87.4225
	rs331917	98158524	5	G	A	-0.0127	0.0019	0.5803	3.5416e-11	44.6787
	rs6860245	127367998	5	C	G	0.0589	0.0022	0.248	9.66051e-160	716.779
	rs4976262	134379531	5	C	T	-0.0245	0.002	0.3156	4.3722e-33	150.063
	rs258794	142540040	5	T	G	0.0147	0.0021	0.2764	6.23448e-12	49
	rs7701233	171218388	5	C	T	-0.0179	0.0019	0.4283	5.12035e-21	88.7562
	rs3792819	172576296	5	G	A	0.021	0.0034	0.0854	4.42201e-10	38.1488
	rs11243202	7719065	6	C	T	0.0302	0.0019	0.486	2.8327e-57	252.643
	rs13209685	7779729	6	T	G	0.0277	0.0026	0.1594	7.49031e-27	113.504
	rs2142644	19053843	6	A	C	-0.0181	0.002	0.672	3.37287e-19	81.9025
	rs78000963	30502802	6	A	G	0.0169	0.0031	0.1043	4.38702e-08	29.7201
	rs370927791	33621055	6	CT	C	-0.0208	0.002	0.4962	4.99229e-25	108.16
	rs2268718	52415023	6	T	C	0.0141	0.0021	0.2704	3.23594e-11	45.0816
	rs6931421	80880138	6	G	T	-0.0279	0.002	0.3224	2.30515e-43	194.603
	rs9375188	98555272	6	T	C	0.0136	0.0019	0.4844	6.80143e-13	51.2355
	rs9391254	105377347	6	T	C	0.0166	0.002	0.3205	2.10184e-16	68.89
	rs113898003	130341235	6	C	T	-0.036	0.0021	0.2635	1.19207e-63	293.878
	rs1933081	151651505	6	A	T	0.0267	0.0034	0.0834	5.32844e-15	61.6687
	rs141641494	53342562	6	CT	C	-0.0115	0.002	0.3686	8.38996e-09	33.0625
	rs9385002	117552469	6	T	A	-0.0147	0.0022	0.2394	3.26287e-11	44.6467
	rs7768382	166341870	6	C	T	-0.0201	0.0019	0.4771	1.57109e-26	111.914
	rs372987459	169374339	6	TAC	T	0.0147	0.002	0.6042	6.85173e-14	54.0225
	rs2788213	703249	6	A	G	0.0123	0.0021	0.7104	3.79603e-09	34.3061
	rs2569888	1625803	6	A	G	0.0133	0.0022	0.2449	2.29298e-09	36.5475
	rs876122	6886297	6	G	A	0.0162	0.0029	0.8788	2.186e-08	31.2057
	rs41271299	19839415	6	T	C	0.0616	0.0043	0.0513	3.19227e-47	205.222
	rs188617336	20610730	6	T	C	0.0138	0.0021	0.2983	6.6558e-11	43.1837
	rs4380799	32571864	6	G	T	-0.0255	0.0021	0.39	6.4506e-33	147.449
	rs1319012	41852616	6	A	T	-0.052	0.0037	0.9259	3.29534e-45	197.516
	rs1324538	45080144	6	A	T	0.0237	0.0019	0.3836	1.73301e-34	155.593
	rs655113	52269151	6	C	T	0.0188	0.0021	0.3006	7.41822e-20	80.1451
	rs9344126	81907559	6	C	T	-0.0185	0.0019	0.5137	2.20597e-22	94.8061
	rs293517	83662455	6	C	T	-0.013	0.0021	0.7011	2.80401e-10	38.322
	rs7768973	109745325	6	A	T	-0.024	0.0019	0.411	5.43751e-36	159.557
	rs78051210	131379491	6	C	T	0.0263	0.0036	0.0771	1.63493e-13	53.3711
	rs10807137	34183026	6	T	C	-0.0455	0.0025	0.825	5.67806e-75	331.24
	rs9343327	76606296	6	T	A	0.014	0.0019	0.4985	1.09094e-13	54.2936
	rs35166681	85369727	6	TA	T	0.0214	0.0026	0.159	1.54989e-16	67.7456
	rs2754255	88393572	6	G	A	-0.0153	0.0023	0.2245	1.04689e-11	44.2514
	rs9388490	126704795	6	T	C	0.0462	0.0019	0.4394	1.33045e-130	591.258
	rs6902109	130316559	6	G	A	-0.0167	0.0019	0.5401	1.03395e-18	77.2548
	rs599004	140439740	6	T	C	-0.0157	0.0021	0.2807	6.5283e-14	55.8934
	rs2748501	146312258	6	A	G	-0.0195	0.0019	0.4395	1.31099e-24	105.332
	rs718603	2644245	6	T	C	0.0131	0.0021	0.2774	6.67898e-10	38.9138
	rs9266244	31325692	6	A	G	-0.0427	0.0021	0.7077	1.21004e-94	413.444
	rs72894003	34775096	6	T	C	-0.0423	0.0038	0.0647	1.89802e-28	123.912
	rs2764264	108934461	6	T	C	0.0203	0.0021	0.6954	5.07341e-23	93.4444
	rs6570509	142716286	6	T	G	-0.0244	0.0021	0.2868	1.2659e-31	135.002
	rs543650	152110943	6	G	T	0.025	0.002	0.5987	1.49314e-37	156.25
	rs3828729	155554707	6	G	A	-0.016	0.002	0.3094	4.66874e-15	64
	rs2105333	158755437	6	G	T	-0.019	0.002	0.6648	1.70098e-21	90.25
	rs2763263	168814392	6	A	T	-0.017	0.0022	0.2445	1.37088e-14	59.7107
	rs798548	2760935	7	C	T	-0.0359	0.0021	0.3006	2.85891e-68	292.247
	rs12533452	19016871	7	T	C	0.0237	0.0026	0.1569	1.31401e-19	83.0902
	rs34776209	23513093	7	T	C	-0.0317	0.0022	0.2475	1.77787e-47	207.622
	rs12536902	33213009	7	A	C	0.0479	0.0081	0.0143	3.65603e-09	34.9704
	rs1880318	46028167	7	A	G	0.0147	0.0024	0.2039	6.85899e-10	37.5156
	rs73696333	46669400	7	G	C	0.0191	0.0024	0.2012	3.19669e-15	63.3351
	rs35732917	73013269	7	C	T	0.0204	0.0021	0.2843	2.08018e-22	94.3673
	rs139163241	76709213	7	G	T	-0.0164	0.0027	0.1394	1.78599e-09	36.8944
	rs62466110	92623541	7	C	T	-0.0371	0.0041	0.067	5.74116e-20	81.8804
	rs143355941	93231238	7	TGAGA	T	0.0189	0.0019	0.4374	4.65265e-23	98.9501
	rs987666	116267938	7	A	G	0.0185	0.0029	0.1188	2.32702e-10	40.6956
	rs62621812	127015083	7	A	G	0.0743	0.0069	0.0204	3.16301e-27	115.952
	rs757834	139717200	7	C	T	0.0256	0.0024	0.1856	1.24796e-25	113.778
	rs28529426	4678264	7	T	C	-0.0168	0.0026	0.1711	5.82371e-11	41.7515
	rs10242866	17920613	7	T	C	0.0157	0.0019	0.3983	3.66269e-16	68.2798
	rs2529090	24662280	7	G	C	0.0136	0.0025	0.181	3.38602e-08	29.5936
	rs2237485	50749870	7	A	G	0.0191	0.0023	0.2234	3.73422e-17	68.9622
	rs10627558	135212623	7	CGT	C	-0.0181	0.0022	0.2353	6.91035e-16	67.688
	rs12672217	156310948	7	A	G	0.0139	0.002	0.3609	1.33414e-12	48.3025
	rs177591	28556199	7	G	C	-0.0191	0.0027	0.1489	1.51286e-12	50.0425
	rs60408354	70158495	7	A	G	0.0259	0.0036	0.0732	1.15213e-12	51.76
	rs42039	92244422	7	T	C	0.0481	0.0022	0.2444	3.53183e-106	478.019
	rs56363908	96611052	7	G	A	-0.0382	0.0047	0.0422	3.87793e-16	66.0589
	rs2140619	114007270	7	G	A	0.0113	0.0019	0.4128	5.17798e-09	35.3712
	rs3778858	129963356	7	T	G	0.0108	0.002	0.3698	4.26197e-08	29.16
	rs822530	148631555	7	T	A	0.0255	0.0024	0.7953	2.36102e-27	112.891
	rs12702693	8101039	7	T	C	0.0173	0.0019	0.4542	6.56145e-20	82.9058
	rs680882	18325278	7	G	T	0.0133	0.0022	0.7606	1.98399e-09	36.5475
	rs723149	46577056	7	G	A	-0.0276	0.0019	0.5628	1.43186e-47	211.014
	rs1202186	87213258	7	T	C	-0.012	0.002	0.6548	1.65299e-09	36
	rs9640283	150485659	7	C	G	-0.0119	0.0019	0.5177	4.53398e-10	39.2271
	rs6977416	150542711	7	A	G	0.0457	0.002	0.3338	1.42889e-113	522.122
	rs10225945	28250083	7	G	A	-0.0146	0.0026	0.1499	3.27597e-08	31.5325
	rs12700901	28783171	7	A	C	-0.0184	0.0019	0.4055	1.66686e-21	93.7839
	rs6593210	55254186	7	A	G	0.0146	0.0024	0.2081	4.88203e-10	37.0069
	rs11562101	56059458	7	T	A	0.0115	0.002	0.4579	9.38599e-09	33.0625
	rs2188805	93078400	7	C	A	0.0114	0.002	0.3359	2.003e-08	32.49
	rs76364830	13372120	8	A	G	-0.0471	0.0039	0.0634	2.70271e-33	145.852
	rs7826059	22512068	8	C	T	0.0114	0.002	0.6421	7.61395e-09	32.49
	rs1063582	23167353	8	G	T	-0.0185	0.0022	0.7649	1.12409e-16	70.7128
	rs117818446	67223589	8	A	G	0.0423	0.0068	0.0202	5.28896e-10	38.6957
	rs7014590	89335647	8	C	T	-0.0228	0.0022	0.2614	4.47713e-26	107.405
	rs112537273	38248306	8	C	T	-0.0212	0.0022	0.2299	3.34426e-21	92.8595
	rs4602848	92186933	8	G	A	0.016	0.002	0.6812	3.14485e-15	64
	rs35086476	97607566	8	GA	G	0.0109	0.0019	0.4971	8.42694e-09	32.9114
	rs2142331	116636719	8	T	C	-0.0165	0.0019	0.6023	1.37784e-17	75.4155
	rs6470771	130743726	8	C	A	-0.0268	0.0025	0.1694	1.5449e-26	114.918
	rs12334478	141998765	8	G	C	-0.0161	0.0019	0.4964	2.26621e-17	71.8033
	rs10112506	13164746	8	G	A	-0.012	0.0019	0.3898	5.75705e-10	39.8892
	rs7816345	36846109	8	T	C	0.0255	0.0025	0.1682	6.22444e-24	104.04
	rs2923411	42455206	8	C	T	0.0127	0.0019	0.5946	4.7698e-11	44.6787
	rs72656010	57122215	8	C	T	-0.0668	0.0028	0.1322	7.31139e-126	569.163
	rs7828086	120843775	8	C	T	0.0135	0.0022	0.2391	1.11099e-09	37.655
	rs62501195	24041988	8	C	A	-0.0198	0.0025	0.1712	8.11335e-15	62.7264
	rs62515437	57160328	8	T	G	0.0369	0.0023	0.2253	8.7882e-60	257.393
	rs2925155	75886297	8	T	C	-0.015	0.0022	0.2612	5.46638e-12	46.4876
	rs11778491	120451362	8	C	G	-0.0247	0.0022	0.2518	8.38687e-30	126.052
	rs1340022	131334465	8	C	T	0.0118	0.0019	0.4868	4.47404e-10	38.5706
	rs72721979	135827942	8	G	T	-0.0229	0.0027	0.143	2.19887e-17	71.9355
	rs7007389	25355022	8	A	T	-0.0134	0.002	0.3727	2.94374e-11	44.89
	rs115105539	49409496	8	C	G	0.0231	0.0025	0.1667	7.82528e-20	85.3776
	rs4077103	49557732	8	A	C	-0.0143	0.0026	0.8426	4.17503e-08	30.25
	rs61729527	77761919	8	T	C	-0.0346	0.0043	0.0519	4.85848e-16	64.7463
	rs4735761	78097161	8	C	A	0.0331	0.0021	0.2857	3.66185e-56	248.438
	rs10283100	120596023	8	G	A	0.0575	0.0041	0.9445	4.10677e-44	196.684
	rs4870941	126498828	8	C	G	-0.0297	0.0023	0.238	1.09194e-39	166.747
	rs12541381	135649848	8	A	G	-0.0319	0.0022	0.2575	2.80931e-49	210.25
	rs10107388	145004944	8	C	T	-0.0159	0.002	0.3691	6.95344e-16	63.2025
	rs10815274	5728968	9	C	A	0.0124	0.0019	0.4562	6.45654e-11	42.5928
	rs7858712	16738312	9	G	A	0.0347	0.0034	0.9144	1.04304e-24	104.16
	rs34522021	23350420	9	T	C	0.0126	0.0019	0.4547	3.37598e-11	43.9778
	rs75508358	96926382	9	T	C	0.0266	0.0045	0.0457	4.29003e-09	34.9412
	rs12347137	119122721	9	C	A	-0.046	0.0024	0.2023	9.79716e-85	367.361
	rs10123619	119353611	9	G	A	-0.0171	0.0026	0.8425	4.05042e-11	43.2559
	rs10975935	6954579	9	G	A	-0.0121	0.0022	0.2464	4.15002e-08	30.25
	rs1056747	35690102	9	G	A	-0.0155	0.0019	0.4117	8.04822e-16	66.5512
	rs143554698	95538573	9	T	C	-0.0257	0.0027	0.1409	3.39391e-21	90.6022
	rs10982888	118468947	9	A	T	-0.0328	0.003	0.1136	3.96643e-28	119.538
	rs73384223	3869315	9	C	T	-0.0205	0.0024	0.1967	1.2659e-17	72.9601
	rs10962212	15911745	9	C	G	0.0143	0.0019	0.4184	7.47481e-14	56.6454
	rs7863102	73963468	9	T	A	-0.011	0.0019	0.4474	9.97401e-09	33.518
	rs3901421	96204538	9	C	G	0.0215	0.0019	0.4871	7.54745e-30	128.047
	rs2236406	98221861	9	C	T	0.0394	0.002	0.3493	1.25806e-87	388.09
	rs373966865	99089087	9	CA	C	0.0389	0.0025	0.1758	1.84417e-53	242.114
	rs3205136	136126631	9	A	C	-0.0184	0.0033	0.0952	1.84999e-08	31.0891
	rs10858246	139102831	9	C	G	-0.0188	0.002	0.3183	2.34909e-20	88.36
	rs1330826	85129970	9	C	G	0.0162	0.0023	0.2268	1.03896e-12	49.6106
	rs7020491	128144477	9	T	C	-0.0178	0.0019	0.4266	1.21899e-20	87.7673
	rs74458759	136940614	9	G	C	0.0171	0.0022	0.2886	3.12033e-15	60.4153
	rs12340775	13226945	9	A	G	-0.0287	0.0043	0.0552	1.73181e-11	44.5479
	rs12351226	98405230	9	T	C	0.0218	0.0025	0.1712	9.13482e-18	76.0384
	rs1341215	111662350	9	A	G	0.0229	0.0027	0.1374	6.3183e-17	71.9355
	rs12344515	113801231	9	T	C	-0.0163	0.0022	0.2402	2.27719e-13	54.8946
	rs80280630	117030861	9	T	C	-0.0168	0.003	0.1115	2.27898e-08	31.36
	rs112367251	129738592	9	TCTCACA	T	0.0179	0.0021	0.357	1.29092e-17	72.6553
	rs10793931	133436478	9	C	G	-0.0132	0.002	0.3555	3.23221e-11	43.56
	rs7082659	12017584	10	C	T	0.0156	0.0028	0.8663	2.273e-08	31.0408
	rs10829226	27573952	10	A	G	-0.0112	0.002	0.6359	1.32999e-08	31.36
	rs10776560	50542358	10	T	C	-0.0157	0.0019	0.4995	7.87952e-17	68.2798
	rs68049170	72432047	10	A	G	-0.0259	0.0021	0.2764	2.6903e-34	152.111
	rs2274351	104264107	10	T	C	0.017	0.0019	0.5433	3.0662e-19	80.0554
	rs72841270	104642237	10	G	T	0.0294	0.0028	0.1354	2.25216e-26	110.25
	rs11421589	115193949	10	CT	C	0.0119	0.0019	0.5556	5.98894e-10	39.2271
	rs11424084	126612510	10	CA	C	0.0228	0.0027	0.1403	7.24102e-17	71.3086
	rs1556659	130834698	10	T	C	0.0163	0.002	0.3818	7.18952e-17	66.4225
	rs35288270	4961278	10	C	T	-0.0328	0.0028	0.1344	3.43479e-32	137.224
	rs4748008	12935125	10	C	T	-0.0125	0.0019	0.4346	8.94953e-11	43.2825
	rs332116	28926099	10	T	C	-0.0206	0.0021	0.2804	2.88602e-22	96.2268
	rs10822117	52786701	10	G	A	-0.0176	0.0022	0.237	4.24033e-15	64
	rs67527161	63781824	10	C	T	-0.0182	0.0023	0.209	5.79029e-15	62.6163
	rs10128333	64570038	10	T	C	-0.0146	0.0025	0.1676	9.51305e-09	34.1056
	rs7095472	70399109	10	G	A	0.0267	0.0019	0.5335	7.65597e-45	197.476
	rs117335233	79914330	10	G	T	-0.0236	0.0042	0.053	2.561e-08	31.5737
	rs12773500	81232632	10	T	C	0.0171	0.0028	0.1375	5.05406e-10	37.2972
	rs11187838	96038686	10	A	G	0.0394	0.0019	0.4347	1.16011e-94	430.017
	rs2181834	102661251	10	T	G	0.0254	0.0019	0.5503	7.69485e-41	178.715
	rs496783	116137961	10	G	A	-0.0124	0.0019	0.4648	8.12643e-11	42.5928
	rs11198591	120515892	10	A	G	0.0148	0.002	0.3684	4.90795e-14	54.76
	rs2362487	126208402	10	G	C	0.0154	0.0022	0.2473	3.57026e-12	49
	rs947099	31129883	10	A	G	0.0117	0.002	0.3536	2.70701e-09	34.2225
	rs71463518	65130905	10	AT	A	-0.0132	0.0021	0.319	2.92099e-10	39.5102
	rs10824307	77185310	10	C	G	-0.0194	0.002	0.6471	1.78896e-22	94.09
	rs664317	89812230	10	C	A	-0.0177	0.0026	0.8375	4.49573e-12	46.3447
	rs2648725	93015079	10	A	T	0.0165	0.0023	0.2134	8.20352e-13	51.465
	rs7893378	93634095	10	A	G	0.0175	0.0031	0.1143	2.35999e-08	31.8678
	rs291979	121129797	10	A	G	0.0242	0.0023	0.2289	6.75616e-27	110.707
	rs11009928	35058712	10	G	A	-0.0148	0.0022	0.2547	1.03801e-11	45.2562
	rs5786398	81143387	10	CT	C	-0.0177	0.0021	0.3773	1.53886e-17	71.0408
	rs4752689	124131176	10	A	G	0.0205	0.0019	0.5839	1.36301e-26	116.413
	rs11014285	25178864	10	A	G	0.0342	0.0026	0.1654	2.88802e-40	173.024
	rs2490302	37702435	10	A	T	0.0221	0.0034	0.9137	6.23735e-11	42.25
	rs11191208	103838497	10	A	G	0.0147	0.0024	0.2057	3.68901e-10	37.5156
	rs10749157	115780129	10	C	T	0.0113	0.002	0.3584	1.239e-08	31.9225
	rs2283200	2729340	11	T	C	-0.0281	0.0042	0.0559	1.48115e-11	44.7625
	rs73413540	3090976	11	T	C	-0.0124	0.0023	0.2248	4.42099e-08	29.0662
	rs985136	17497794	11	G	C	0.0138	0.002	0.4895	2.9621e-12	47.61
	rs4752829	47396654	11	A	G	0.0262	0.0021	0.2861	5.90201e-36	155.655
	rs10796828	69490346	11	G	T	0.0154	0.002	0.6348	5.77431e-15	59.29
	rs7902	95565288	11	G	A	0.0149	0.0019	0.4469	5.21915e-15	61.4986
	rs11221657	129181358	11	G	T	0.0179	0.0028	0.1352	1.20501e-10	40.8686
	rs112873218	1960119	11	T	C	0.0216	0.0031	0.1054	4.02161e-12	48.5494
	rs10832963	18664241	11	G	T	-0.0203	0.0022	0.7445	9.22571e-21	85.1426
	rs704660	30447998	11	T	C	0.0153	0.0019	0.4095	2.27719e-15	64.8449
	rs7107356	47676170	11	G	A	0.0133	0.0019	0.5068	1.85994e-12	49
	rs11233117	69924352	11	G	C	-0.0176	0.0019	0.4535	1.74181e-20	85.8061
	rs73006226	108072728	11	A	C	-0.0182	0.0029	0.1267	2.22998e-10	39.3864
	rs545104	118591352	11	C	T	0.0127	0.002	0.6164	8.08351e-11	40.3225
	rs56207600	126196537	11	A	G	0.0192	0.003	0.111	2.50098e-10	40.96
	rs61878760	12807189	11	A	G	0.019	0.0034	0.0828	3.73603e-08	31.2284
	rs7952436	67024534	11	T	C	-0.0453	0.0034	0.0823	1.61808e-39	177.516
	rs4244809	2164333	11	A	G	-0.0262	0.0023	0.2082	5.55392e-29	129.762
	rs1584011	27080527	11	G	T	0.0159	0.002	0.3559	9.77687e-16	63.2025
	rs7941305	28652116	11	C	T	-0.0129	0.0021	0.3133	6.01201e-10	37.7347
	rs11605297	58296806	11	A	G	0.0146	0.0022	0.2328	8.03341e-11	44.0413
	rs7129320	68388220	11	A	G	-0.0389	0.0025	0.1661	7.28954e-53	242.114
	rs34345560	69081998	11	A	G	0.0219	0.0024	0.1952	7.09741e-20	83.2656
	rs604723	100610546	11	C	T	-0.0166	0.0021	0.7248	8.16018e-15	62.4853
	rs11042717	10303939	11	C	T	-0.029	0.0019	0.4896	4.04297e-53	232.964
	rs10657263	49690460	11	G	C	-0.013	0.0019	0.5481	7.97995e-12	46.8144
	rs4938359	117093560	11	G	A	-0.0156	0.0024	0.2024	3.23966e-11	42.25
	rs11217863	120293138	11	A	G	-0.0268	0.003	0.1162	1.06292e-19	79.8044
	rs772222	52356892	12	G	A	0.0121	0.0021	0.2651	1.55199e-08	33.1995
	rs1168768	66509650	12	T	C	0.0332	0.006	0.975	3.60903e-08	30.6178
	rs2089111	91180019	12	G	C	-0.0172	0.0022	0.267	1.72584e-15	61.124
	rs4622329	102321935	12	A	G	0.0149	0.002	0.3496	8.61986e-14	55.5025
	rs3764002	108618630	12	T	C	0.028	0.0021	0.2617	4.47095e-39	177.778
	rs12423821	132650284	12	C	T	0.0161	0.0027	0.1575	1.17201e-09	35.5569
	rs7137546	577237	12	T	A	0.0142	0.0019	0.4249	9.70733e-14	55.856
	rs67551338	3393100	12	T	C	0.0576	0.004	0.0615	1.044e-47	207.36
	rs10845408	11880581	12	T	C	0.0255	0.002	0.3538	3.25387e-38	162.562
	rs17478946	24093062	12	G	A	-0.0192	0.0021	0.3004	9.98389e-21	83.5918
	rs12230946	53498725	12	A	G	0.0271	0.0033	0.0911	1.45011e-16	67.4389
	rs9669278	66374587	12	C	T	-0.0496	0.0019	0.5183	5.24807e-151	681.485
	rs2229840	124826462	12	T	C	0.0341	0.0026	0.1597	3.01509e-40	172.013
	rs7485647	131631133	12	A	G	-0.0261	0.0026	0.844	1.04496e-23	100.771
	rs35756741	12868701	12	T	C	-0.0378	0.0033	0.0924	5.80096e-31	131.207
	rs6582398	42870444	12	T	C	0.014	0.002	0.6002	1.13501e-12	49
	rs10748128	69827658	12	T	G	0.0255	0.002	0.3446	6.77174e-38	162.562
	rs11178643	71522437	12	T	A	0.0109	0.002	0.3593	4.43997e-08	29.7025
	rs310796	77453226	12	T	G	0.0142	0.002	0.6811	2.53396e-12	50.41
	rs9634212	93993266	12	A	C	0.0471	0.0023	0.221	8.59014e-95	419.359
	rs7971536	102373788	12	A	T	-0.0194	0.0019	0.4945	1.06488e-24	104.255
	rs2454390	103255613	12	C	T	-0.0176	0.0026	0.8459	1.7398e-11	45.8225
	rs11612462	104411368	12	G	T	0.015	0.0025	0.1698	2.54701e-09	36
	rs34338597	106301580	12	G	A	-0.0112	0.0019	0.3832	7.88007e-09	34.7479
	rs3184504	111884608	12	C	T	0.0183	0.0019	0.517	2.71331e-22	92.7673
	rs610694	121304826	12	C	T	0.0136	0.0019	0.4903	4.28746e-13	51.2355
	rs76895963	4384844	12	G	T	0.1639	0.0073	0.0207	8.22243e-112	504.095
	rs11175919	66180277	12	A	G	0.0349	0.0059	0.0262	3.159e-09	34.9902
	rs11068230	117349014	12	G	C	0.0238	0.0028	0.8656	9.67386e-18	72.25
	rs2101017	122306857	12	T	C	-0.0223	0.0028	0.8695	1.44411e-15	63.4298
	rs11060942	123434524	12	A	G	-0.0354	0.0052	0.0344	7.49031e-12	46.3447
	rs28592876	123866429	12	A	G	0.03	0.0023	0.2051	9.08657e-38	170.132
	rs3782811	3339927	12	A	C	-0.0165	0.0022	0.2507	3.95913e-14	56.25
	rs61919240	8831954	12	A	T	0.0137	0.002	0.3244	9.77012e-12	46.9225
	rs1444628	20563643	12	T	C	0.024	0.002	0.6904	6.84542e-32	144
	rs11049704	28691701	12	G	C	-0.0183	0.0021	0.293	1.10306e-18	75.9388
	rs12831751	29520017	12	C	A	0.0172	0.0021	0.2857	1.57398e-16	67.0839
	rs12099669	46783653	12	A	G	0.0331	0.002	0.6962	1.39187e-58	273.902
	rs2071450	54428532	12	T	C	-0.0174	0.002	0.3675	8.84708e-19	75.69
	rs3782232	57116249	12	A	G	-0.0339	0.0037	0.0712	2.40602e-20	83.9452
	rs7301341	94083105	12	C	T	-0.0255	0.002	0.3268	9.2747e-37	162.562
	rs7321635	21472055	13	C	A	-0.0132	0.002	0.6465	2.5781e-11	43.56
	rs3116602	51111355	13	G	T	-0.0612	0.0023	0.2153	9.52796e-155	708.023
	rs3818416	78474468	13	C	A	0.0279	0.0022	0.7645	2.00817e-35	160.829
	rs61944841	27049616	13	A	G	0.0253	0.002	0.4138	3.54079e-37	160.023
	rs77013652	51142279	13	G	T	0.049	0.0081	0.015	1.502e-09	36.595
	rs7328187	74189974	13	G	T	0.0116	0.0019	0.4976	1.185e-09	37.2742
	rs7320878	91994132	13	A	G	-0.015	0.0019	0.6034	1.344e-14	62.3269
	rs144109601	50455500	13	A	C	-0.0278	0.0048	0.0418	5.15003e-09	33.5434
	rs9590328	96448383	13	G	A	0.0153	0.0027	0.1417	2.01999e-08	32.1111
	rs78525785	111038331	13	T	C	-0.0169	0.002	0.62	9.81296e-18	71.4025
	rs9594714	42800481	13	T	G	0.0144	0.0021	0.3052	2.64789e-12	47.0204
	rs9568031	48897520	13	T	C	-0.0115	0.0021	0.706	3.33903e-08	29.9887
	rs2812208	50707087	13	C	G	0.1156	0.0066	0.021	5.50681e-68	306.781
	rs8000973	100691367	13	C	T	0.0134	0.0019	0.5334	2.05022e-12	49.7396
	rs9525326	115075715	13	G	A	-0.0184	0.0024	0.1875	3.6241e-14	58.7778
	rs532499	30165465	13	C	T	-0.0127	0.0022	0.7413	4.90004e-09	33.3244
	rs9517483	99572712	13	G	A	-0.0181	0.0021	0.699	2.25996e-18	74.288
	rs2296316	65520246	14	C	T	-0.0192	0.0019	0.4643	1.58891e-23	102.116
	rs113827862	89849527	14	C	T	-0.0235	0.004	0.0608	4.66702e-09	34.5156
	rs4900578	103926010	14	T	A	-0.0177	0.002	0.3688	1.7559e-19	78.3225
	rs56112295	105877057	14	T	C	0.0154	0.0024	0.2257	1.118e-10	41.1736
	rs8019890	21538067	14	A	C	0.025	0.0019	0.5313	1.95884e-38	173.13
	rs8017006	42745052	14	G	A	0.0122	0.002	0.3275	2.21998e-09	37.21
	rs10483727	61072875	14	C	T	-0.0368	0.0019	0.6109	6.72977e-80	375.136
	rs8020095	67453858	14	A	G	-0.0145	0.0027	0.15	4.53398e-08	28.8409
	rs35230100	70348141	14	CATAT	C	-0.0262	0.002	0.4328	4.4157e-40	171.61
	rs117068593	93118229	14	T	C	0.0403	0.0024	0.1895	8.82673e-62	281.96
	rs1190540	102897009	14	G	A	0.0125	0.0021	0.6983	1.61901e-09	35.4308
	rs17197114	21894526	14	C	T	0.0177	0.0025	0.1772	1.54383e-12	50.1264
	rs45528934	23793305	14	T	C	0.0262	0.0026	0.1623	1.96517e-24	101.544
	rs28529055	92428216	14	T	G	-0.0147	0.0019	0.4368	1.87888e-14	59.8587
	rs36226649	24835500	14	C	T	0.0485	0.0038	0.0667	3.05281e-37	162.898
	rs28678024	25937161	14	G	A	-0.0119	0.0021	0.2854	1.89898e-08	32.1111
	rs8904	35871217	14	A	G	-0.0157	0.002	0.363	1.523e-15	61.6225
	rs10637890	54779522	14	TTC	T	-0.0123	0.002	0.621	3.95603e-10	37.8225
	rs2070598	75360906	14	A	G	0.0204	0.0019	0.4559	6.35624e-27	115.28
	rs909220	75908780	14	A	G	-0.015	0.0019	0.4443	3.24489e-15	62.3269
	rs79066296	76391462	14	T	C	-0.0169	0.0022	0.7676	6.10661e-14	59.0103
	rs12882130	103878774	14	G	C	-0.0202	0.002	0.3836	1.87715e-24	102.01
	rs8018486	39818616	14	G	A	-0.0138	0.0024	0.1914	1.17801e-08	33.0625
	rs7144307	69533837	14	C	T	-0.0122	0.002	0.3853	6.09705e-10	37.21
	rs13316	93407301	14	A	C	0.0115	0.0019	0.4301	3.65502e-09	36.6343
	rs147233090	44028047	15	T	C	-0.0446	0.0061	0.0247	3.95367e-13	53.4577
	rs5812543	51492850	15	GT	G	0.0135	0.0021	0.6915	2.64698e-10	41.3265
	rs4383083	63080442	15	A	G	0.0111	0.002	0.6466	2.90898e-08	30.8025
	rs8042578	66992964	15	G	C	0.0287	0.0022	0.2426	2.28507e-38	170.184
	rs990315	69578811	15	C	T	-0.0115	0.002	0.6229	5.07002e-09	33.0625
	rs74379684	94050205	15	T	C	-0.0272	0.0036	0.0751	4.39137e-14	57.0864
	rs2871865	99194896	15	G	C	-0.0493	0.003	0.1159	3.40408e-62	270.054
	rs17205463	62381413	15	T	C	-0.0263	0.0019	0.4477	4.2092e-43	191.604
	rs36016415	86329195	15	AC	A	-0.0275	0.0019	0.5397	3.22181e-47	209.488
	rs4965298	100802766	15	T	C	-0.0119	0.0021	0.7127	1.81001e-08	32.1111
	rs11070842	51624185	15	C	T	-0.0146	0.0026	0.1631	1.30101e-08	31.5325
	rs12907139	73521566	15	A	G	-0.0149	0.0019	0.5245	4.89328e-15	61.4986
	rs5742915	74336633	15	C	T	0.0248	0.0019	0.4605	9.3261e-39	170.371
	rs140657345	41615909	15	TCCTC	T	-0.02	0.0022	0.2519	5.5335e-20	82.6446
	rs373736365	51360867	15	G	T	0.0189	0.0022	0.7157	4.53419e-18	73.8037
	rs11633371	89356832	15	T	G	0.0216	0.0019	0.4764	7.49376e-30	129.241
	rs4932439	89401109	15	G	A	-0.0151	0.0025	0.8254	1.43301e-09	36.4816
	rs2174008	38510456	15	C	G	-0.0192	0.0019	0.4975	5.89251e-24	102.116
	rs577289	40208911	15	T	A	-0.0125	0.0021	0.2808	5.39399e-09	35.4308
	rs72726050	42270059	15	C	T	-0.0192	0.0034	0.0958	1.84098e-08	31.8893
	rs12909863	75825822	15	C	G	0.0189	0.0022	0.2512	6.04644e-18	73.8037
	rs713467	84646473	15	A	G	0.0146	0.0019	0.4345	3.09386e-14	59.0471
	rs11629593	96033696	15	G	T	-0.0109	0.002	0.6158	4.42201e-08	29.7025
	rs2663126	99563857	15	A	G	-0.0139	0.0021	0.6905	1.35613e-11	43.8118
	rs116092985	2160973	16	G	A	-0.0401	0.0033	0.0958	1.16788e-34	147.659
	rs35811052	15128416	16	G	A	-0.0148	0.0022	0.2559	8.84097e-12	45.2562
	rs72771070	19993750	16	T	C	0.015	0.0021	0.283	1.29688e-12	51.0204
	rs62033029	50107273	16	A	G	-0.0141	0.0023	0.2064	1.726e-09	37.5822
	rs72801843	53508802	16	A	T	0.0313	0.0021	0.3015	8.82673e-52	222.152
	rs55872725	53809123	16	T	C	0.0222	0.0019	0.4037	1.46285e-30	136.521
	rs4985445	69867835	16	G	A	-0.0175	0.0019	0.4565	3.29534e-20	84.8338
	rs17818592	86088594	16	C	T	-0.0129	0.0019	0.4367	1.22914e-11	46.097
	rs8054549	86417234	16	A	C	-0.0251	0.0019	0.4486	3.37287e-39	174.518
	rs7185244	86546887	16	C	T	-0.0148	0.0023	0.7759	1.39601e-10	41.4064
	rs113478686	88850897	16	CT	C	-0.0244	0.0023	0.2292	3.76357e-27	112.544
	rs12051245	783865	16	C	T	0.0299	0.0022	0.2318	2.56389e-40	184.713
	rs143076454	921179	16	A	G	-0.0499	0.007	0.0186	1.05512e-12	50.8165
	rs246177	14380768	16	T	C	0.0214	0.002	0.3681	2.03517e-27	114.49
	rs116008080	67254841	16	A	G	-0.0415	0.0063	0.0238	4.05695e-11	43.3925
	rs12926103	86371775	16	A	G	0.0272	0.0038	0.0661	9.59843e-13	51.2355
	rs77364196	88353016	16	A	G	-0.033	0.0043	0.053	8.34834e-15	58.8967
	rs61528919	1004909	16	C	T	0.014	0.002	0.3609	3.32889e-12	49
	rs35816944	1828030	16	A	G	-0.1088	0.0117	0.0066	1.2659e-20	86.4741
	rs78457529	24950880	16	T	C	-0.0904	0.0088	0.0117	1.22096e-24	105.529
	rs4788218	30055750	16	C	T	0.0275	0.0019	0.401	5.52459e-46	209.488
	rs2240735	4027605	16	T	C	0.0189	0.0022	0.748	3.98566e-18	73.8037
	rs77809369	9052448	16	T	C	0.0237	0.0039	0.0642	9.8349e-10	36.929
	rs35268848	67927240	16	A	C	0.0737	0.0101	0.0119	2.83204e-13	53.2466
	rs62070319	89573216	16	T	C	-0.018	0.002	0.4427	2.54097e-20	81
	rs6502935	1650168	17	T	C	-0.0125	0.0022	0.7381	6.31495e-09	32.2831
	rs113146332	42565977	17	C	G	0.0311	0.0049	0.0381	2.98696e-10	40.2836
	rs9894577	43223292	17	A	G	-0.031	0.002	0.318	1.39508e-52	240.25
	rs2005172	61996255	17	C	A	0.048	0.002	0.6397	2.34963e-128	576
	rs28485212	63550026	17	T	C	-0.0188	0.0027	0.1494	1.24194e-12	48.4829
	rs9890062	17434352	17	A	G	0.0267	0.0039	0.0615	1.20005e-11	46.8698
	rs117972846	26947476	17	G	T	0.0335	0.0057	0.0285	5.47293e-09	34.5414
	rs2289629	27959903	17	A	G	-0.0148	0.002	0.3451	8.02047e-14	54.76
	rs2019203	36908672	17	A	C	0.0189	0.0019	0.4909	1.8412e-23	98.9501
	rs9905385	59498250	17	G	A	-0.0339	0.002	0.6707	1.93999e-63	287.303
	rs78766798	7517075	17	C	T	0.0319	0.0035	0.0847	2.60976e-20	83.0702
	rs78378222	7571752	17	G	T	0.138	0.0087	0.0123	4.5144e-56	251.605
	rs2112617	46977125	17	A	G	-0.0167	0.0019	0.5294	1.073e-18	77.2548
	rs2676298	62726707	17	T	C	-0.0269	0.0027	0.853	2.38506e-23	99.2606
	rs7220127	64545922	17	C	T	-0.0105	0.0019	0.4264	4.60299e-08	30.5402
	rs36000545	79093822	17	G	A	-0.022	0.002	0.3957	2.558e-29	121
	rs6505216	29206421	17	T	G	-0.0498	0.0023	0.233	1.8281e-101	468.817
	rs57791149	54222307	17	C	T	-0.0173	0.0019	0.4024	3.26137e-19	82.9058
	rs2521349	67503501	17	A	G	0.0155	0.0019	0.3847	2.01419e-15	66.5512
	rs173135	68172326	17	T	C	-0.0341	0.003	0.115	3.24564e-30	129.201
	rs12943867	79409710	17	A	G	0.0184	0.002	0.3367	7.56833e-20	84.64
	rs9898189	80480516	17	G	C	-0.0163	0.0021	0.6446	1.88018e-15	60.2472
	rs57513571	2309130	17	T	C	-0.0191	0.0024	0.2004	7.02102e-16	63.3351
	rs11867855	18262584	17	T	G	-0.0132	0.0022	0.2372	2.93103e-09	36
	rs4640244	21284223	17	G	A	-0.02	0.0019	0.3993	3.80978e-25	110.803
	rs72829852	46633974	17	T	C	0.0309	0.0039	0.0621	3.74024e-15	62.7751
	rs2592208	67408873	17	A	C	-0.0124	0.0019	0.513	5.51696e-11	42.5928
	rs113232639	20715656	18	A	G	0.0327	0.0019	0.493	4.78961e-64	296.202
	rs8084413	22869123	18	A	G	-0.0127	0.0019	0.4693	3.24713e-11	44.6787
	rs2978362	32959397	18	T	C	0.0106	0.0019	0.5326	2.848e-08	31.1247
	rs71336393	57855319	18	GA	G	0.049	0.0023	0.2346	9.01571e-105	453.875
	rs74494415	74972138	18	T	C	-0.0417	0.0049	0.0398	1.8218e-17	72.4236
	rs2347808	2750856	18	A	G	-0.0125	0.0019	0.5139	5.78762e-11	43.2825
	rs33973388	46611842	18	T	G	0.0249	0.0019	0.4353	1.44611e-38	171.748
	rs4940874	57105638	18	G	A	0.0148	0.0024	0.8119	1.244e-09	38.0278
	rs1786263	13116432	18	T	G	-0.019	0.0019	0.6055	1.02589e-22	100
	rs62103240	77650637	18	A	G	0.0212	0.0037	0.071	1.39701e-08	32.8298
	rs4121583	125075	18	T	C	0.0118	0.002	0.6192	4.62402e-09	34.81
	rs568267	8799828	18	T	C	0.0122	0.0022	0.7431	2.22602e-08	30.7521
	rs35073631	22696964	18	C	T	0.0112	0.0019	0.4331	5.92298e-09	34.7479
	rs12962050	35179808	18	A	G	0.0153	0.002	0.6445	1.51915e-14	58.5225
	rs7229520	46516468	18	A	G	-0.0224	0.002	0.6616	9.20874e-29	125.44
	rs7228151	57181694	18	C	T	-0.0185	0.0023	0.206	3.18933e-15	64.6975
	rs9957318	33039106	18	G	A	0.0187	0.002	0.348	1.02e-20	87.4225
	rs151123488	45982432	18	CTGTGTGTGTG	C	0.0178	0.0029	0.8668	5.07399e-10	37.6742
	rs60389750	77182836	18	T	C	-0.0175	0.0021	0.3139	1.05706e-16	69.4444
	rs79441499	7201704	19	T	C	-0.0138	0.0019	0.4055	9.66941e-13	52.7535
	rs11373507	47404025	19	GA	G	-0.0113	0.002	0.6294	1.12199e-08	31.9225
	rs45474992	47724564	19	T	C	-0.0617	0.0051	0.0362	2.16721e-33	146.363
	rs10421750	50290604	19	T	G	-0.0145	0.0021	0.312	5.72796e-12	47.6757
	rs16989695	4505445	19	A	G	-0.0139	0.0019	0.5165	1.93019e-13	53.5208
	rs12150907	4940630	19	A	G	-0.0219	0.0024	0.1977	7.21938e-20	83.2656
	rs10948	10754905	19	T	G	-0.0252	0.002	0.6638	3.42768e-36	158.76
	rs2607234	35563834	19	G	A	-0.0302	0.0043	0.9476	1.99618e-12	49.3261
	rs117203652	49857801	19	A	G	-0.0346	0.0055	0.03	4.31599e-10	39.5755
	rs4807472	3448842	19	C	T	-0.0158	0.002	0.6764	8.18276e-15	62.41
	rs12461874	17180358	19	A	C	-0.0181	0.0021	0.2784	1.26386e-17	74.288
	rs116919274	17359808	19	A	G	0.0271	0.0046	0.046	3.52298e-09	34.7075
	rs111901094	19513570	19	T	G	-0.0253	0.0025	0.182	4.04203e-24	102.414
	rs75702986	35566151	19	A	G	-0.0163	0.0025	0.1861	3.14196e-11	42.5104
	rs4252548	55879672	19	T	C	-0.0753	0.0065	0.0218	2.95597e-31	134.203
	rs8112948	2175005	19	A	T	-0.0297	0.0022	0.2856	4.24131e-42	182.25
	rs350832	4069426	19	A	G	-0.0165	0.0023	0.7709	3.44112e-13	51.465
	rs11260035	7898957	19	A	G	0.015	0.0021	0.2761	1.85609e-12	51.0204
	rs11672848	37570704	19	T	C	-0.0171	0.0019	0.5246	7.73393e-19	81
	rs2287821	33935102	19	T	C	-0.0153	0.0019	0.5091	6.95344e-16	64.8449
	rs147110934	55993436	19	T	G	-0.0722	0.0062	0.0243	9.38858e-32	135.61
	rs6054390	6592094	20	A	G	-0.0188	0.002	0.628	1.44511e-21	88.36
	rs73125634	20069826	20	T	G	-0.0195	0.0021	0.2782	5.11446e-20	86.2245
	rs12185775	20293769	20	C	G	-0.0167	0.003	0.1172	3.661e-08	30.9878
	rs112021215	62867186	20	C	T	-0.0147	0.0025	0.201	5.99198e-09	34.5744
	rs4815952	6934897	20	C	T	-0.0161	0.0019	0.5221	1.23595e-16	71.8033
	rs35963161	49210635	20	A	G	-0.0157	0.0019	0.4757	7.45762e-16	68.2798
	rs77447813	50827041	20	C	G	0.0224	0.0034	0.087	3.20775e-11	43.4048
	rs2236096	3266319	20	C	T	0.018	0.0023	0.2327	1.28795e-15	61.2476
	rs6142059	32544327	20	C	T	0.0116	0.0019	0.4926	1.19001e-09	37.2742
	rs143384	34025756	20	G	A	0.0725	0.0019	0.4038	1e-200	1456.02
	rs80132799	62322896	20	T	C	0.0231	0.0038	0.0679	1.31199e-09	36.9536
	rs6054491	6709535	20	G	C	-0.0142	0.0022	0.2404	2.15199e-10	41.6612
	rs684905	10472790	20	T	C	-0.0118	0.0019	0.4176	7.10003e-10	38.5706
	rs6082354	21217976	20	C	A	-0.024	0.002	0.6675	1.18987e-32	144
	rs4287835	31457337	20	C	T	0.0147	0.0019	0.534	9.94489e-15	59.8587
	rs1291114	35500850	20	C	G	0.0173	0.0031	0.8903	1.94599e-08	31.1436
	rs57696574	54884826	20	C	A	0.0173	0.002	0.3981	4.50194e-18	74.8225
	rs34879158	32300634	20	C	A	-0.0363	0.0022	0.263	1.54917e-63	272.25
	rs6028716	38547459	20	A	G	-0.021	0.0022	0.2587	4.58247e-22	91.1157
	rs6066122	45558573	20	G	C	0.0127	0.0023	0.7631	1.75501e-08	30.4896
	rs13037813	47750588	20	C	T	0.0292	0.0022	0.2391	1.71199e-39	176.165
	rs73197345	36770120	21	A	T	0.0211	0.0028	0.1367	3.54568e-14	56.787
	rs12483401	35443829	21	C	T	-0.0387	0.0067	0.0216	9.22104e-09	33.3636
	rs2230033	39671476	21	A	G	-0.0265	0.0019	0.5644	3.48819e-43	194.529
	rs112153300	47547474	21	A	G	0.0261	0.0034	0.089	7.05342e-15	58.9282
	rs35631698	16549469	21	GC	G	0.0145	0.002	0.3746	2.59119e-13	52.5625
	rs2212926	38066883	21	A	C	-0.022	0.0023	0.2106	7.74819e-21	91.4934
	rs4818280	18114472	21	T	C	-0.0124	0.002	0.6269	2.84302e-10	38.44
	rs9610447	20768891	22	T	C	0.0152	0.0022	0.7471	5.28567e-12	47.7355
	rs5753518	31631314	22	A	G	0.0242	0.0033	0.0899	5.03849e-13	53.7778
	rs7286917	39860868	22	G	A	0.0171	0.0023	0.7461	5.18442e-14	55.276
	rs41311445	42070374	22	C	A	-0.0328	0.0032	0.0958	4.72825e-24	105.063
	rs5763821	30549071	22	C	A	0.0191	0.002	0.3907	1.05512e-21	91.2025
	rs6000886	38176670	22	C	T	0.0131	0.002	0.6482	5.88166e-11	42.9025
	rs8136517	46439433	22	C	T	0.0267	0.0039	0.0652	6.58264e-12	46.8698
	rs165849	19958669	22	A	G	0.0157	0.0021	0.6975	4.56983e-14	55.8934
	rs10453441	46363739	22	G	A	-0.0139	0.002	0.402	9.10123e-13	48.3025
	rs28379706	50728062	22	C	T	0.0114	0.002	0.3931	4.49004e-09	32.49
Left hand grip strength	rs6680160	1	32072737	G	A	0.0100686	0.00153878	6.00067e-11	0.628066	42.8139
	rs7516571	1	40733658	G	A	0.00937798	0.00169361	3.09999e-08	0.259017	30.6614
	rs150330307	1	160160801	C	T	-0.0307753	0.0042167	2.90001e-13	0.031896	53.2671
	rs2800789	1	164578242	C	A	0.00826025	0.00149261	3.09999e-08	0.480339	30.6262
	rs1044299	1	176811873	T	C	0.01401	0.00149362	6.59933e-21	0.546046	87.9824
	rs11121542	1	10393920	A	G	-0.0157601	0.00225916	2.99985e-12	0.122677	48.6658
	rs4121165	1	78276977	A	G	-0.0114169	0.00181868	3.40001e-10	0.211447	39.4079
	rs58670122	1	22492613	G	A	-0.0118148	0.00214462	3.59998e-08	0.143159	30.3495
	rs10788958	1	54040670	G	C	0.0141976	0.00156276	1e-19	0.644753	82.5364
	rs4335354	1	88899964	A	C	-0.00939409	0.00160262	4.60002e-09	0.315536	34.3596
	rs1884447	1	185021410	A	G	0.00846069	0.00151391	2.30001e-08	0.400566	31.2328
	rs61818100	1	190962663	C	T	0.0134422	0.00231335	6.19998e-09	0.116595	33.7643
	rs823130	1	205714372	T	C	-0.0113317	0.00150098	4.40048e-14	0.432903	56.9955
	rs11204664	1	150531380	C	T	-0.00865184	0.00150032	8.10009e-09	0.578725	33.2544
	rs6689375	1	227721627	T	A	-0.0160169	0.00191158	5.30029e-17	0.185489	70.2056
	rs6433478	2	175241482	C	T	0.00905674	0.00149951	1.5e-09	0.544228	36.4792
	rs12473732	2	44118428	T	C	0.0109869	0.00148601	1.39991e-13	0.486507	54.6647
	rs7571789	2	70714793	C	T	0.0129539	0.001487	2.99985e-18	0.522782	75.8891
	rs7575451	2	152352843	G	C	-0.00973095	0.00155349	3.79997e-10	0.649752	39.2368
	rs1434095	2	179254330	C	T	0.0140301	0.00225906	5.30005e-10	0.875121	38.5715
	rs17630248	2	201137782	C	T	-0.009184	0.00156162	4.09996e-09	0.347808	34.587
	rs1981612	2	199235664	A	C	0.00922755	0.00151053	1e-09	0.45601	37.3176
	rs11125803	2	25052177	T	C	0.0142851	0.00169673	3.80014e-17	0.740516	70.8828
	rs1641457	2	40421990	G	T	0.0120456	0.0017829	1.39991e-11	0.223305	45.646
	rs3819121	2	135622860	C	T	0.0140963	0.00152872	2.90001e-20	0.368945	85.0265
	rs10176878	2	59952274	C	T	-0.0129478	0.0018962	8.60003e-12	0.190861	46.6255
	rs61286123	2	60205600	C	T	-0.0101041	0.00177111	1.2e-08	0.227916	32.5465
	rs34030812	2	144248905	C	T	-0.0101679	0.00154042	4.10015e-11	0.367365	43.5697
	rs10205394	2	218150948	C	G	-0.0113217	0.00185667	1.09999e-09	0.200728	37.1838
	rs1551042	3	85630551	C	A	-0.0111279	0.00155167	7.39946e-13	0.647025	51.4313
	rs9866627	3	135522715	A	C	-0.0155989	0.00267761	5.69994e-09	0.084376	33.9386
	rs112485536	3	195971019	T	C	0.0161779	0.00281803	9.40005e-09	0.075507	32.9574
	rs62253653	3	53013267	G	A	0.0106985	0.00163146	5.50047e-11	0.295379	43.0024
	rs6802071	3	38574237	T	C	-0.00940386	0.00150182	3.79997e-10	0.434928	39.2082
	rs71298370	3	71164965	A	G	0.0148764	0.00270414	3.79997e-08	0.086241	30.2648
	rs13091492	3	81891476	G	A	-0.00847903	0.00153407	3.29997e-08	0.372833	30.5494
	rs10934857	3	128199662	A	G	0.00928675	0.00170182	4.79999e-08	0.258913	29.7783
	rs4498020	3	13810820	A	C	-0.0104238	0.00166995	4.30002e-10	0.723767	38.9624
	rs4677601	3	71368790	G	A	0.00905884	0.001485	1.09999e-09	0.510324	37.2128
	rs2871960	3	141121814	C	A	0.0120879	0.00149222	5.50047e-16	0.444681	65.62
	rs35609019	4	7847892	C	G	0.00947689	0.00154061	7.69999e-10	0.397748	37.8396
	rs13107325	4	103188709	T	C	-0.0261553	0.0028208	1.80011e-20	0.074908	85.9755
	rs56338231	4	30867393	G	A	-0.010847	0.00169739	1.7e-10	0.258266	40.8372
	rs13146142	4	17931318	C	T	-0.0202031	0.00202888	2.29985e-23	0.158623	99.157
	rs34587452	4	1009900	C	G	-0.0113642	0.00180741	3.2e-10	0.21517	39.5334
	rs13106087	4	145566864	C	T	0.0116202	0.00197399	3.89996e-09	0.829801	34.6527
	rs997850	4	154838434	C	G	-0.00887326	0.0015279	6.29999e-09	0.60474	33.7269
	rs34722008	4	38659594	A	G	0.00858569	0.00155452	3.29997e-08	0.353332	30.5041
	rs2850379	4	102917419	A	C	-0.00828995	0.00150007	3.29997e-08	0.432305	30.5408
	rs75497896	4	119636703	C	T	-0.0206727	0.00337524	9.09997e-10	0.051006	37.5133
	rs116409670	5	37327472	T	C	-0.0152418	0.00273867	2.59998e-08	0.079819	30.9737
	rs55681913	5	42687629	C	T	0.0137738	0.00243658	1.6e-08	0.106095	31.9555
	rs13356200	5	67820946	G	T	-0.00876765	0.0015286	9.69996e-09	0.393874	32.8987
	rs2431112	5	103931707	A	G	-0.00958496	0.00149514	1.40001e-10	0.440641	41.0976
	rs2631360	5	131707429	A	G	-0.0109177	0.00148434	1.9002e-13	0.519209	54.0998
	rs6882168	5	39402647	T	C	-0.00935387	0.00157364	2.80001e-09	0.337417	35.3323
	rs113918482	5	161289270	G	A	-0.0101011	0.00178515	1.5e-08	0.222507	32.0175
	rs2974438	5	168250903	A	G	-0.0100735	0.00182387	3.29997e-08	0.211026	30.5051
	rs185320691	6	32490292	C	G	-0.0166866	0.00268915	5.49997e-10	0.104199	38.504
	rs12528131	6	105389104	G	A	-0.00882788	0.00148565	2.80001e-09	0.488343	35.3085
	rs9371201	6	150145001	T	C	-0.00933847	0.0015738	2.99999e-09	0.335102	35.2089
	rs77485342	6	30842866	T	C	0.0329675	0.00558187	3.50002e-09	0.018003	34.8829
	rs9388769	6	130379954	A	G	-0.0140821	0.00158065	5.10035e-19	0.67318	79.3713
	rs35175534	6	32530029	C	A	-0.0163733	0.00235477	3.59998e-12	0.139986	48.3477
	rs113315602	6	32574575	C	A	-0.0181886	0.00266345	8.60003e-12	0.095848	46.6347
	rs723588	6	81056634	C	T	0.0127904	0.00211948	1.6e-09	0.142598	36.4175
	rs11243202	6	7719065	C	T	0.00972237	0.0014909	7.00003e-11	0.486019	42.5253
	rs4713506	6	32113980	A	G	-0.0157268	0.00169811	1.99986e-20	0.255607	85.7727
	rs2038760	6	2680732	T	C	-0.0115262	0.00198662	6.59994e-09	0.170908	33.6622
	rs41271299	6	19839415	T	C	0.0211891	0.00336402	2.99999e-10	0.051241	39.6742
	rs9371881	6	155638213	A	G	0.00947946	0.00154996	9.59997e-10	0.359174	37.4047
	rs4621706	7	39303296	T	C	-0.0117068	0.00150003	6.00067e-15	0.544473	60.9083
	rs11769549	7	23122239	A	T	0.0204956	0.00311228	4.49987e-11	0.062372	43.3675
	rs12533765	7	127699186	G	A	-0.0092	0.00165199	2.59998e-08	0.280054	31.0142
	rs16870531	7	120660682	T	C	0.011198	0.00174241	1.29999e-10	0.238492	41.3029
	rs13227429	7	140560023	C	T	-0.00858767	0.0014977	9.80009e-09	0.561343	32.8777
	rs6977081	7	150542515	T	G	0.0147525	0.00158641	1.39991e-20	0.333835	86.477
	rs12673062	7	4710677	A	G	-0.0107691	0.00180808	2.59998e-09	0.215756	35.4751
	rs73307079	7	19020024	C	T	0.0111025	0.00183407	1.40001e-09	0.211119	36.6446
	rs6962338	7	69160985	G	A	-0.0214095	0.0036171	3.2e-09	0.043993	35.0342
	rs17282763	7	82520166	C	T	0.00893956	0.00163298	4.39997e-08	0.296281	29.9689
	rs821100	8	89448877	G	A	-0.0101977	0.00168615	1.5e-09	0.265512	36.5773
	rs59116179	8	22603454	T	C	0.00857385	0.00153635	2.39999e-08	0.617442	31.1438
	rs4737446	8	57665019	T	G	0.0104178	0.00161882	1.2e-10	0.694626	41.4147
	rs1486925	8	78827617	C	T	-0.0104734	0.00160211	6.29941e-11	0.314604	42.7357
	rs4398863	8	135695110	C	G	-0.00945015	0.00168454	2e-08	0.7368	31.4713
	rs4739739	8	81304576	G	A	-0.00853387	0.00150466	1.40001e-08	0.415057	32.1674
	rs10097417	8	110361477	G	A	-0.0132302	0.00197055	1.9002e-11	0.170904	45.0773
	rs7026798	9	16427378	C	T	0.00823598	0.00150641	4.60002e-08	0.43232	29.8913
	rs7856625	9	119345083	T	C	-0.0111297	0.0015209	2.49977e-13	0.609861	53.5508
	rs16910750	9	99084471	C	G	0.0112498	0.00204139	3.59998e-08	0.159639	30.3695
	rs116922558	9	118802375	G	A	-0.0215842	0.00385425	2.1e-08	0.039916	31.3612
	rs2789514	9	129833029	A	G	0.0120546	0.00220932	4.90004e-08	0.867941	29.7707
	rs10988217	9	131888116	G	A	-0.00920657	0.00152911	1.7e-09	0.603742	36.2509
	rs11002322	10	79649653	T	G	-0.00998924	0.00157255	2.1e-10	0.340459	40.3512
	rs10786706	10	104500659	T	C	0.0100072	0.00148741	1.69981e-11	0.465745	45.2651
	rs35236379	10	5727292	T	G	0.0123565	0.00212204	5.80003e-09	0.142324	33.9066
	rs11003014	10	81231387	G	A	0.011433	0.00202143	1.6e-08	0.161184	31.9892
	rs4962700	10	126479989	G	C	0.00904307	0.00163488	3.2e-08	0.301977	30.5957
	rs772014	10	104062494	G	A	-0.0106178	0.00151891	2.70023e-12	0.392538	48.8658
	rs10821939	10	63751748	A	G	-0.00935422	0.00150339	4.90004e-10	0.573342	38.7143
	rs1556659	10	130834698	T	C	0.0162896	0.00153452	2.49977e-26	0.38153	112.687
	rs72977282	11	74300441	A	T	-0.0155569	0.00151173	7.8001e-25	0.413856	105.9
	rs4930236	11	68414000	A	C	0.0119032	0.00202069	3.79997e-09	0.835892	34.6999
	rs10831903	11	12758660	T	C	0.00928662	0.00151154	8.10009e-10	0.423383	37.7464
	rs12790261	11	66988048	A	C	-0.0251882	0.00270305	1.20005e-20	0.082383	86.8333
	rs7124681	11	47529947	A	C	-0.0116557	0.00150615	1e-14	0.408355	59.8881
	rs61389091	11	74427921	T	C	0.0261627	0.00373295	2.39994e-12	0.04174	49.1203
	rs34845616	11	133792644	A	G	0.0108395	0.00173373	4e-10	0.245653	39.0891
	rs76895963	12	4384844	G	T	0.0359634	0.00574862	3.89996e-10	0.020694	39.1376
	rs10846071	12	15016236	T	C	-0.016641	0.00151685	5.30029e-28	0.393672	120.358
	rs11168357	12	48412138	A	G	-0.00962864	0.00172661	2.5e-08	0.246008	31.0986
	rs4575361	12	124410529	T	A	-0.0108028	0.00160223	1.59993e-11	0.31205	45.4593
	rs12316046	12	15054415	G	A	-0.0174165	0.00152991	5.00035e-30	0.37795	129.596
	rs7970350	12	66360164	T	C	-0.0101345	0.00148418	8.60003e-12	0.494068	46.6264
	rs7963801	12	79685226	C	T	-0.0104348	0.00150824	4.60045e-12	0.571927	47.866
	rs11111267	12	102811239	G	A	0.0108359	0.00192886	1.89998e-08	0.18106	31.5594
	rs3118903	13	51099577	A	G	-0.0174477	0.00179692	2.70023e-22	0.219552	94.2799
	rs56060323	13	60473485	T	C	0.00906905	0.00160238	1.5e-08	0.314543	32.0326
	rs12889267	14	21542766	G	A	-0.0137394	0.00198726	4.70002e-12	0.167084	47.7998
	rs7148603	14	36683779	A	G	0.00957206	0.00158612	1.6e-09	0.359427	36.4199
	rs2359239	14	75326771	T	C	-0.00881461	0.00152153	6.90001e-09	0.391621	33.5618
	rs10144445	14	39695362	G	C	-0.00936876	0.00155918	1.89998e-09	0.350118	36.1054
	rs28542042	15	74213357	T	C	0.0110101	0.00162277	1.20005e-11	0.308877	46.0329
	rs12906830	15	56963503	C	T	0.0108401	0.00151797	9.30037e-13	0.601065	50.9965
	rs3959716	15	73106615	G	C	-0.00832523	0.0015043	3.09999e-08	0.56703	30.6283
	rs17466480	15	77390870	G	A	-0.0118235	0.00152732	9.79941e-15	0.386968	59.9283
	rs12914702	15	96887277	A	G	0.0109514	0.00169071	9.30037e-11	0.300395	41.9567
	rs7176095	15	74886411	G	A	-0.013375	0.00222025	1.7e-09	0.128192	36.2897
	rs2871865	15	99194896	G	C	-0.0217979	0.00231659	5.00035e-21	0.116247	88.5383
	rs13337177	16	2175323	T	G	-0.0142799	0.00193621	1.59993e-13	0.180836	54.3933
	rs11642954	16	24824248	A	G	-0.0117025	0.00187683	4.49997e-10	0.195019	38.8783
	rs217181	16	72114002	T	C	0.0119554	0.00188145	2.1e-10	0.193087	40.3778
	rs9944324	16	80929342	G	A	-0.00855272	0.00150169	1.2e-08	0.456723	32.4375
	rs7197751	16	84940033	T	G	-0.00946321	0.00156268	1.40001e-09	0.363019	36.6722
	rs7196917	16	69896527	G	A	-0.0117302	0.00150067	5.40008e-15	0.429948	61.0999
	rs181766	16	14394878	C	T	0.00963247	0.00160372	1.89998e-09	0.321793	36.076
	rs3814877	16	30042677	T	G	0.0105385	0.00151385	3.40017e-12	0.401594	48.4609
	rs11076004	16	53913930	A	G	-0.0115356	0.00150909	2.09991e-14	0.418177	58.4319
	rs113434679	17	44126765	A	C	-0.0149156	0.00187618	1.9002e-15	0.199577	63.2022
	rs755547	17	43011908	A	G	0.0165156	0.00189766	3.19963e-18	0.188906	75.7446
	rs2532111	17	62017421	G	A	0.0102852	0.00155794	4.10015e-11	0.639542	43.5837
	rs999493	17	46625519	A	G	0.0128713	0.00153936	6.20012e-17	0.621921	69.914
	rs2587505	17	77784268	C	T	-0.00900424	0.00150694	2.30001e-09	0.419871	35.7028
	rs635538	18	53273614	A	G	-0.0216569	0.00265852	3.80014e-16	0.913853	66.361
	rs4308051	18	20735461	G	T	0.0159929	0.00181863	1.39991e-18	0.789105	77.3332
	rs62081464	18	35142133	T	C	-0.0098827	0.00177979	2.80001e-08	0.227338	30.8329
	rs143002906	18	12992162	T	C	0.0262281	0.00457421	9.80009e-09	0.027829	32.8777
	rs35054365	18	46612306	A	T	0.0128072	0.00149718	1.20005e-17	0.437643	73.1746
	rs10403906	19	37376756	A	G	-0.0100323	0.00148665	1.50003e-11	0.476375	45.539
	rs11669079	19	52219938	T	A	0.0109542	0.00163169	1.9002e-11	0.705026	45.0698
	rs8101782	19	12507992	C	A	0.00955082	0.00172167	2.90001e-08	0.702702	30.7738
	rs8108461	19	2186757	C	T	0.00952393	0.0015066	2.59998e-10	0.572775	39.961
	rs143384	20	34025756	G	A	0.0209202	0.00151159	1.50003e-43	0.404388	191.542
	rs4811040	20	48968438	G	C	-0.00924973	0.00166896	2.99999e-08	0.276636	30.7161
	rs9611273	22	40534466	T	C	0.0107888	0.00173048	4.49997e-10	0.25267	38.8699
	rs6006984	22	45714937	C	T	0.00984917	0.00165413	2.59998e-09	0.277764	35.4536
Right hand grip strength	rs58670122	1	22492613	G	A	-0.0132234	0.00214787	7.39997e-10	0.14316	37.9027
	rs10798876	1	32074514	G	C	0.00879466	0.00149794	4.30002e-09	0.55229	34.4706
	rs10798483	1	176799143	A	G	0.0145083	0.00149469	2.80027e-22	0.54729	94.2173
	rs6693965	1	10378416	T	G	-0.016251	0.00223033	3.19963e-13	0.12803	53.0911
	rs4927015	1	54072471	A	G	0.013059	0.00150895	5.00035e-18	0.582858	74.898
	rs1952256	1	184035116	G	A	0.00976791	0.00156323	4.09996e-10	0.345023	39.0443
	rs35304341	1	200971049	A	G	-0.0142862	0.00260278	4e-08	0.089496	30.1272
	rs823130	1	205714372	T	C	-0.0123872	0.00150332	1.69981e-16	0.432873	67.8959
	rs56144131	1	208977656	C	T	-0.01307	0.00208666	3.79997e-10	0.149344	39.2327
	rs7549184	1	215412906	A	G	0.01056	0.00181367	5.80003e-09	0.787331	33.9009
	rs10799428	1	227798565	T	C	-0.0143588	0.00190367	4.60045e-14	0.18721	56.8922
	rs12562146	1	86247267	A	T	0.0118706	0.00211554	2e-08	0.145156	31.4849
	rs2147461	1	191051627	C	T	0.0134299	0.00231042	6.1e-09	0.117274	33.7881
	rs4121165	1	78276977	A	G	-0.0119792	0.00182142	4.79954e-11	0.211455	43.2549
	rs6693567	1	150510660	T	C	-0.00974656	0.00167765	6.29999e-09	0.733032	33.752
	rs1892425	1	41744821	A	G	0.0113357	0.00175726	1.09999e-10	0.238631	41.6126
	rs150330307	1	160160801	C	T	-0.0325831	0.00422401	1.20005e-14	0.031875	59.5025
	rs1550115	2	25041620	T	C	0.0152836	0.00171276	4.49987e-19	0.748561	79.6266
	rs1442883	2	59970660	A	C	-0.0106189	0.00171426	5.80003e-10	0.253067	38.3712
	rs6711390	2	135629439	T	C	0.0132663	0.00152876	4.00037e-18	0.37107	75.3045
	rs35833641	2	179462494	G	A	0.00922306	0.00160181	8.50002e-09	0.312389	33.1534
	rs1840753	2	199060177	T	C	0.0176942	0.00312088	1.40001e-08	0.062797	32.1446
	rs1047891	2	211540507	A	C	0.0096867	0.0015965	1.29999e-09	0.315772	36.8141
	rs2894602	2	227249802	G	A	0.0101332	0.00176778	9.90011e-09	0.766101	32.8577
	rs7565148	2	44188396	G	T	-0.0103511	0.00148921	3.59998e-12	0.500863	48.3127
	rs7576964	2	48601448	T	G	0.00974539	0.00156908	5.30005e-10	0.342052	38.5752
	rs34030812	2	144248905	C	T	-0.00912858	0.00154266	3.29997e-09	0.36737	35.016
	rs7575451	2	152352843	G	C	-0.0106047	0.00155571	9.30037e-12	0.649801	46.4664
	rs12616285	2	169156907	G	T	0.0122195	0.00209396	5.39995e-09	0.148607	34.0542
	rs6715064	2	220041928	T	C	-0.00921128	0.00160563	9.59997e-09	0.310405	32.9116
	rs1641457	2	40421990	G	T	0.0130726	0.00178536	2.39994e-13	0.223327	53.6133
	rs3771498	2	70720070	T	C	0.0141605	0.00148856	1.9002e-21	0.514178	90.495
	rs12052508	2	72757843	T	C	-0.0133517	0.00227992	4.70002e-09	0.879044	34.2952
	rs10193039	2	99692373	T	A	-0.0103284	0.00165217	4.09996e-10	0.28057	39.0802
	rs2194747	2	218126181	G	A	0.00985126	0.00163925	1.89998e-09	0.707014	36.1155
	rs6792762	3	38574491	A	G	-0.00911683	0.0015155	1.79999e-09	0.419501	36.1889
	rs7652177	3	171969077	G	C	0.00858128	0.00148684	7.90005e-09	0.504702	33.3101
	rs2194411	3	185548663	A	G	0.0142831	0.00224795	2.1e-10	0.128444	40.3712
	rs1440152	3	98489915	G	C	0.00827068	0.00149983	3.50002e-08	0.444561	30.4087
	rs2362972	3	158163272	A	C	-0.00856859	0.00150767	1.29999e-08	0.577904	32.3003
	rs62234790	3	13750642	A	C	0.0105846	0.0017265	8.79995e-10	0.245816	37.5851
	rs35701422	3	85575775	C	T	-0.00869121	0.00153481	1.5e-08	0.625757	32.0665
	rs2341184	3	196930781	C	T	0.0100606	0.00167125	1.7e-09	0.271748	36.2381
	rs35457492	3	70194564	C	A	0.00833889	0.00149104	2.19999e-08	0.495364	31.2779
	rs9757079	3	53155158	T	C	0.00980223	0.00159699	8.40001e-10	0.318301	37.6743
	rs71298370	3	71164965	A	G	0.0165994	0.00270846	8.9e-10	0.086217	37.5612
	rs9853018	3	141101961	T	C	0.0101977	0.00149426	8.80035e-12	0.443249	46.5749
	rs34587452	4	1009900	C	G	-0.0110867	0.00181019	9.09997e-10	0.215181	37.5108
	rs7657558	4	30648636	G	T	0.0107255	0.00166228	1.09999e-10	0.719597	41.6319
	rs114924396	4	119755621	G	A	-0.0191251	0.00331785	8.19993e-09	0.05363	33.2272
	rs13146142	4	17931318	C	T	-0.0207968	0.00203165	1.39991e-24	0.158627	104.784
	rs13106087	4	145566864	C	T	0.0129259	0.001977	6.20012e-11	0.829827	42.7473
	rs997850	4	154838434	C	G	-0.0090224	0.00153019	3.69999e-09	0.60473	34.7659
	rs13107325	4	103188709	T	C	-0.0275	0.00282478	2.09991e-22	0.074904	94.7755
	rs13169333	5	153064994	C	T	0.00929083	0.00169626	4.30002e-08	0.260299	30.0002
	rs75457267	5	102658770	T	C	-0.0187295	0.00339456	3.40001e-08	0.05122	30.4429
	rs12522139	5	122699812	G	T	-0.0114381	0.00197332	6.80002e-09	0.171144	33.5979
	rs6882168	5	39402647	T	C	-0.00909312	0.00157605	7.90005e-09	0.337386	33.2879
	rs13356200	5	67820946	G	T	-0.00920983	0.00153092	1.79999e-09	0.393811	36.1908
	rs6870324	5	141787317	G	C	-0.00998568	0.00168316	2.99999e-09	0.269673	35.1969
	rs13355365	5	154942606	T	C	-0.00846604	0.00153398	3.40001e-08	0.379543	30.4594
	rs4868110	5	171164168	T	A	-0.00971069	0.00158981	1e-09	0.323165	37.3087
	rs2431112	5	103931707	A	G	-0.011172	0.00149737	8.60003e-14	0.440644	55.6677
	rs2631360	5	131707429	A	G	-0.0111803	0.00148648	5.40008e-14	0.519189	56.5703
	rs2322754	6	81046299	A	G	-0.0117022	0.00198538	3.79997e-09	0.831641	34.7414
	rs9322822	6	105369598	T	C	0.0110799	0.00159266	3.50026e-12	0.320183	48.3978
	rs9388051	6	122577108	A	G	0.0106262	0.0019116	2.69998e-08	0.186051	30.9002
	rs7451021	6	130381246	C	T	-0.0157967	0.00160573	7.70016e-23	0.689474	96.7805
	rs113835839	6	13784625	T	C	-0.00986353	0.00172486	1.09999e-08	0.247871	32.7007
	rs11243202	6	7719065	C	T	0.0116378	0.00149304	6.4998e-15	0.486018	60.7574
	rs645144	6	141180780	C	T	-0.00868793	0.00158627	4.30002e-08	0.329996	29.997
	rs721101	6	155632844	C	T	0.00946697	0.0016742	1.6e-08	0.271238	31.9748
	rs77485342	6	30842866	T	C	0.0353373	0.0055898	2.59998e-10	0.018008	39.9645
	rs9267806	6	32110886	A	G	-0.0167434	0.00170197	7.70016e-23	0.255832	96.7795
	rs185320691	6	32490292	C	G	-0.020249	0.00269349	5.60015e-14	0.104173	56.5167
	rs113315602	6	32574575	C	A	-0.0212911	0.00266761	1.39991e-15	0.095826	63.7018
	rs1125	6	149979416	A	G	-0.0100304	0.00157472	1.89998e-10	0.336554	40.5723
	rs9396861	6	18404133	A	C	-0.00962972	0.00155347	5.69994e-10	0.598901	38.4257
	rs35175534	6	32530029	C	A	-0.0191822	0.00235828	4.19952e-16	0.139977	66.1616
	rs1885690	6	109672998	A	C	-0.00839964	0.00151212	2.80001e-08	0.410365	30.8567
	rs852520	7	5695267	A	C	-0.00890306	0.00157301	1.5e-08	0.662481	32.0343
	rs4549685	7	39326478	T	C	0.00971494	0.00158124	8.10009e-10	0.329917	37.7472
	rs112330055	7	23109316	A	G	0.0179824	0.00319007	1.7e-08	0.062972	31.7757
	rs7790322	7	2830498	T	C	-0.00860301	0.0015092	1.2e-08	0.415619	32.4943
	rs6962338	7	69160985	G	A	-0.0203488	0.00362338	2e-08	0.043971	31.5391
	rs6977081	7	150542515	T	G	0.01286	0.00158867	5.70033e-16	0.333818	65.5261
	rs2389763	7	17307847	C	T	-0.00832615	0.00151353	3.79997e-08	0.591848	30.2626
	rs2717351	7	19019880	G	A	0.0127695	0.00183473	3.40017e-12	0.211783	48.4399
	rs9639938	7	46262729	G	C	0.00873031	0.0014948	5.19996e-09	0.540731	34.1109
	rs10278546	7	100516003	C	A	0.0107539	0.00188373	1.09999e-08	0.194705	32.5908
	rs4730984	7	120655676	T	G	0.0104789	0.00174245	1.79999e-09	0.239566	36.1669
	rs4737446	8	57665019	T	G	0.0102668	0.00162131	2.39999e-10	0.694661	40.0994
	rs62509875	8	110360944	G	A	-0.0131798	0.00197325	2.39994e-11	0.170951	44.6122
	rs1486925	8	78827617	C	T	-0.0095288	0.00160467	2.90001e-09	0.314649	35.2618
	rs6473015	8	78178485	C	A	0.00959961	0.00164629	5.49997e-09	0.285659	34.0012
	rs7871404	9	99262296	G	A	0.0119345	0.00190074	3.40001e-10	0.188654	39.4242
	rs116922558	9	118802375	G	A	-0.0246271	0.00386049	1.79999e-10	0.039907	40.6951
	rs2208562	9	119344528	T	C	-0.0115616	0.00152246	3.10027e-14	0.609627	57.6692
	rs7034200	9	4289050	A	C	0.00868874	0.00148875	5.30005e-09	0.480149	34.062
	rs113851275	9	98297220	A	G	0.0131425	0.00239826	4.30002e-08	0.107596	30.0306
	rs11998884	9	33684436	T	C	0.0173433	0.0031243	2.80001e-08	0.061825	30.8147
	rs600038	9	136151806	C	T	-0.0103761	0.00183358	1.5e-08	0.20706	32.0235
	rs10761411	9	136973826	T	C	-0.0114975	0.00202082	1.29999e-08	0.812419	32.3707
	rs72820369	10	81251539	T	A	0.0161266	0.00232961	4.40048e-12	0.117642	47.9203
	rs4751671	10	116138744	A	G	0.0082332	0.00150019	4.09996e-08	0.530724	30.1193
	rs4752689	10	124131176	A	G	0.0087531	0.00150761	6.4e-09	0.584246	33.709
	rs12412806	10	24860913	A	G	-0.00909582	0.00164139	2.99999e-08	0.294214	30.7086
	rs2273555	10	104127171	A	G	0.0110316	0.00152155	4.19952e-13	0.606106	52.566
	rs4962700	10	126479989	G	C	0.00932733	0.00163735	1.2e-08	0.302017	32.4513
	rs1556659	10	130834698	T	C	0.0175345	0.00153689	3.80014e-30	0.381531	130.167
	rs12763284	10	104508202	G	A	0.00959741	0.00148928	1.2e-10	0.466048	41.5294
	rs11022513	11	12840986	T	C	-0.00921054	0.00151016	1.09999e-09	0.569312	37.1984
	rs11039348	11	47728617	A	G	-0.00976855	0.00156104	3.89996e-10	0.348363	39.159
	rs2244621	11	64026219	T	C	0.0115957	0.00211936	4.49997e-08	0.144157	29.9354
	rs61389091	11	74427921	T	C	0.0220553	0.00373782	3.59998e-09	0.041752	34.8168
	rs34845616	11	133792644	A	G	0.00979506	0.00173626	1.7e-08	0.245647	31.8262
	rs12790261	11	66988048	A	C	-0.0263714	0.00270734	1.99986e-22	0.082377	94.8813
	rs72977282	11	74300441	A	T	-0.016811	0.00151401	1.20005e-28	0.413909	123.29
	rs6592737	11	77322619	T	A	-0.00924791	0.00154126	2e-09	0.37154	36.0027
	rs10770125	11	2169014	G	A	0.00844132	0.00148775	1.40001e-08	0.477072	32.193
	rs1635527	12	48396364	C	G	0.00975325	0.001495	6.79986e-11	0.547486	42.5614
	rs76895963	12	4384844	G	T	0.0359771	0.00575693	4.09996e-10	0.020696	39.0544
	rs7301953	12	124405871	A	G	-0.0115397	0.00160449	6.4003e-13	0.312268	51.7267
	rs10846071	12	15016236	T	C	-0.0156575	0.00151902	6.4998e-25	0.393685	106.247
	rs12823922	12	24186697	G	A	-0.0114203	0.00178649	1.6e-10	0.222184	40.8652
	rs10784502	12	66343810	T	C	-0.0111247	0.00148608	7.10068e-14	0.512218	56.0392
	rs7963801	12	79685226	C	T	-0.0112734	0.00151048	8.4004e-14	0.571983	55.7032
	rs12316046	12	15054415	G	A	-0.0162046	0.00153212	3.80014e-26	0.377959	111.864
	rs4768725	12	46848478	C	T	0.00905894	0.00162081	2.30001e-08	0.699597	31.2385
	rs7953280	12	94136009	C	G	-0.00898631	0.00149436	1.79999e-09	0.506945	36.162
	rs3118914	13	51116901	T	G	-0.0194408	0.00180843	5.90065e-27	0.215004	115.565
	rs2296316	14	65520246	C	T	-0.00821333	0.00150213	4.60002e-08	0.464404	29.8967
	rs12889267	14	21542766	G	A	-0.0122874	0.0019904	6.69993e-10	0.167048	38.11
	rs935728	14	80957923	T	C	0.00955337	0.0015872	1.79999e-09	0.327604	36.2285
	rs7148603	14	36683779	A	G	0.00930613	0.00158837	4.70002e-09	0.359456	34.3269
	rs10483727	14	61072875	C	T	-0.00901803	0.00152456	3.29997e-09	0.610138	34.9892
	rs9652468	15	56823913	A	G	-0.0125308	0.00172118	3.29989e-13	0.249359	53.0036
	rs2871865	15	99194896	G	C	-0.0236863	0.00232022	1.80011e-24	0.116217	104.216
	rs2165241	15	74222202	C	T	0.0122486	0.00148844	1.9002e-16	0.508842	67.719
	rs4553566	15	58336319	C	T	-0.00930181	0.00149229	4.60002e-10	0.453271	38.8534
	rs12914702	15	96887277	A	G	0.0107788	0.00169282	1.89998e-10	0.300438	40.5433
	rs12101479	15	74248548	C	G	-0.0106133	0.0017554	1.5e-09	0.237244	36.5552
	rs12899474	15	77391603	T	C	-0.0148939	0.00239936	5.39995e-10	0.108065	38.5324
	rs246181	16	14392641	T	C	0.00970432	0.00154856	3.69999e-10	0.373429	39.2712
	rs11642954	16	24824248	A	G	-0.0131918	0.00187938	2.19989e-12	0.195039	49.2696
	rs7196917	16	69896527	G	A	-0.010582	0.00150287	1.9002e-12	0.429932	49.5784
	rs8055199	16	84867404	A	G	-0.00896262	0.00157271	1.2e-08	0.660123	32.4768
	rs7206195	16	2145280	T	C	-0.0153211	0.00193924	2.80027e-15	0.180373	62.419
	rs248831	16	11281218	A	G	0.00988989	0.00171686	8.40001e-09	0.265259	33.1828
	rs62037412	16	28917746	A	G	0.00932966	0.0015542	1.89998e-09	0.357285	36.0344
	rs4785574	16	89568875	G	A	-0.0103769	0.00149954	4.49987e-12	0.555329	47.8872
	rs3848369	16	415078	T	C	-0.00953776	0.00153126	4.70002e-10	0.38657	38.7967
	rs76749769	16	3291408	T	C	0.0144315	0.00257957	2.19999e-08	0.091199	31.2988
	rs4784329	16	53910261	C	A	-0.0133357	0.00150734	8.99912e-19	0.426476	78.2725
	rs7214252	17	27486673	A	G	-0.0102442	0.00182532	2e-08	0.211101	31.4976
	rs2854152	17	61986027	G	A	0.010991	0.00159765	6.00067e-12	0.678266	47.3272
	rs1043515	17	36922196	G	A	0.0138281	0.00149848	2.80027e-20	0.566183	85.1575
	rs12452505	17	63556402	G	C	-0.0144313	0.00213545	1.39991e-11	0.142315	45.6701
	rs2587505	17	77784268	C	T	-0.0092717	0.0015091	8.10009e-10	0.419822	37.747
	rs4793658	17	45878733	C	A	-0.0136707	0.00248614	3.79997e-08	0.110375	30.2364
	rs56074046	17	7358930	A	G	-0.00903502	0.00153954	4.39997e-09	0.371748	34.441
	rs56365901	17	43960323	G	A	-0.0142618	0.00179293	1.80011e-15	0.222684	63.2735
	rs10520770	18	46602964	C	T	0.011742	0.00149773	4.49987e-15	0.44929	61.4635
	rs635538	18	53273614	A	G	-0.0219943	0.00266274	1.50003e-16	0.913868	68.228
	rs4369779	18	20735408	C	T	0.017203	0.00182068	3.40017e-21	0.789015	89.2773
	rs34217742	19	37376830	A	T	0.0146245	0.00227778	1.40001e-10	0.124284	41.2229
	rs7249	19	18391171	T	C	0.00848186	0.00154442	4e-08	0.365956	30.1614
	rs4802848	19	52218342	C	G	0.0110767	0.00167496	3.80014e-11	0.730261	43.7333
	rs36065733	19	2163771	G	T	0.00971991	0.00149596	8.19974e-11	0.472588	42.2167
	rs79723785	19	55818225	C	T	-0.0340504	0.00602877	1.6e-08	0.016495	31.8997
	rs7266065	20	47531817	A	G	0.00993881	0.00159481	4.60002e-10	0.322982	38.8375
	rs911642	20	13260252	T	C	0.00862996	0.00153783	2e-08	0.375746	31.492
	rs6063504	20	48981014	G	C	0.00862345	0.0014938	7.79992e-09	0.492707	33.3255
	rs143384	20	34025756	G	A	0.0230423	0.00151366	2.49977e-52	0.404392	231.737
	rs2226685	21	40069825	C	T	0.0103333	0.00174324	3.09999e-09	0.758696	35.1369
	rs6006984	22	45714937	C	T	0.0102987	0.00165665	5.1e-10	0.277766	38.6459
Walking pace	rs2297600	1	32207581	G	T	-0.0115607	0.00168167	6.20012e-12	0.17194	47.2592
	rs113825410	1	40057543	G	A	-0.00881182	0.00151778	6.4e-09	0.224386	33.7065
	rs11548200	1	156290656	C	T	-0.016041	0.00255177	3.29997e-10	0.066034	39.5166
	rs2644135	1	201856256	G	C	0.00751192	0.00133245	1.7e-08	0.655936	31.7834
	rs12747822	1	91201451	A	T	0.0117683	0.00213998	3.79997e-08	0.09792	30.2418
	rs12042959	1	243533273	G	A	0.0125663	0.00181269	4.10015e-12	0.14387	48.0582
	rs55680124	2	105984624	T	C	-0.010742	0.00174984	8.30004e-10	0.154913	37.6854
	rs1592	2	135722143	C	A	0.0074513	0.00128817	7.29995e-09	0.395455	33.4594
	rs139398785	2	161132876	G	C	-0.00999513	0.00182329	4.20001e-08	0.140415	30.0514
	rs11682482	2	226486479	G	T	0.00801894	0.00135595	3.29997e-09	0.680801	34.9741
	rs2280406	3	49941436	A	G	-0.00996145	0.00126505	3.40017e-15	0.506176	62.0054
	rs830627	3	71675270	A	G	0.00742054	0.00128505	7.69999e-09	0.417471	33.345
	rs6763292	3	129044705	G	A	0.00958833	0.00153076	3.79997e-10	0.780939	39.2348
	rs28519617	3	135874930	G	T	-0.00812933	0.0014336	1.40001e-08	0.269813	32.1554
	rs57800857	4	140863365	C	A	0.00867607	0.00132214	5.30029e-11	0.36486	43.0617
	rs11732213	4	1704244	C	T	0.0091614	0.00159593	9.40005e-09	0.195605	32.9531
	rs144333966	4	61109385	G	A	0.0304614	0.00544615	2.19999e-08	0.014646	31.2839
	rs13107325	4	103188709	T	C	-0.0242429	0.00240623	7.10068e-24	0.07488	101.507
	rs35711462	5	50847577	G	A	-0.0071659	0.00126947	1.7e-08	0.511213	31.8637
	rs205262	6	34563164	G	A	-0.00870949	0.00142654	1e-09	0.26893	37.275
	rs11152989	6	96936061	T	C	-0.00751226	0.00136699	3.89996e-08	0.312264	30.2003
	rs4715208	6	50829471	G	A	-0.0083844	0.00146572	1.09999e-08	0.752863	32.7222
	rs4839898	6	97546759	A	G	0.0130564	0.00206037	2.30001e-10	0.109786	40.1566
	rs9366651	6	26336696	T	G	0.00948542	0.00127132	8.60003e-14	0.507037	55.6677
	rs7789719	7	66893916	C	T	0.00854199	0.00153719	2.69998e-08	0.782126	30.879
	rs11761141	7	69423362	G	T	-0.00789936	0.00135132	5e-09	0.325697	34.1718
	rs7795394	7	113560607	A	T	0.00930493	0.00130867	1.20005e-12	0.624965	50.5552
	rs4109292	10	126710654	A	G	0.00735336	0.00126787	6.59994e-09	0.493943	33.6374
	rs7896518	10	65104500	G	A	0.00999095	0.00129269	1.10002e-14	0.427878	59.7344
	rs10883618	10	103117653	A	G	0.0078103	0.00130834	2.39999e-09	0.372248	35.6364
	rs10828258	10	21929734	G	A	-0.00932641	0.00135882	6.70039e-12	0.319319	47.1091
	rs2439823	10	99778226	G	A	-0.0072789	0.00127453	1.09999e-08	0.545578	32.6161
	rs11039324	11	47665686	A	G	-0.0102105	0.00128765	2.19989e-15	0.403963	62.8779
	rs9783304	11	43660255	T	G	0.00763598	0.00136834	2.39999e-08	0.689164	31.1416
	rs10750025	11	113424042	T	C	-0.0083554	0.00136528	9.40005e-10	0.681757	37.4534
	rs10862220	12	81430599	G	T	0.00840767	0.00135051	4.79999e-10	0.674897	38.7575
	rs2645979	12	84017043	A	G	0.00861798	0.00132024	6.70039e-11	0.357204	42.6094
	rs2170670	12	16944621	A	G	-0.00708769	0.0012972	4.70002e-08	0.606925	29.8535
	rs12883788	14	33303540	T	C	-0.00779959	0.00127443	9.40005e-10	0.459747	37.4552
	rs45583845	14	57858194	G	C	-0.0198998	0.0036328	4.30002e-08	0.034279	30.0064
	rs8011870	14	80173397	A	G	-0.00782739	0.00140635	2.59998e-08	0.288257	30.9776
	rs8010773	14	46956863	C	T	-0.00816754	0.00130079	3.40001e-10	0.38208	39.4247
	rs11848096	14	100969235	C	T	-0.00750831	0.00130696	9.20005e-09	0.386669	33.0035
	rs8028757	15	75822794	T	A	0.0107284	0.00192335	2.39999e-08	0.130387	31.1138
	rs11150623	16	28881001	T	G	-0.00968813	0.0013224	2.39994e-13	0.644857	53.6728
	rs62048402	16	53803223	A	G	-0.00987537	0.00129011	1.9002e-14	0.403579	58.594
	rs4516268	17	1846831	A	C	0.00983008	0.00160664	9.49992e-10	0.193704	37.4349
	rs4643373	17	47123423	C	T	0.0077266	0.00138223	2.30001e-08	0.299973	31.2476
	rs11077815	17	74389890	C	T	-0.00713336	0.00130691	4.79999e-08	0.623657	29.7918
	rs613872	18	53210302	T	G	-0.0147074	0.00167052	1.29987e-18	0.825829	77.5119
	rs891387	18	21103909	C	T	0.00786028	0.00126616	5.39995e-10	0.49494	38.5389
	rs11881338	19	18838014	A	T	0.00817022	0.00127146	1.29999e-10	0.48742	41.2916
	rs2602731	19	4944771	G	A	-0.00766675	0.00136907	2.1e-08	0.681058	31.3597
	rs273512	19	18224729	T	C	-0.00966507	0.00129058	6.89922e-14	0.405352	56.0842
	rs2037735	19	48012469	T	C	-0.0112677	0.00194308	6.69993e-09	0.120628	33.6271
	rs12461902	19	30265235	A	G	-0.00801134	0.00135739	3.59998e-09	0.329608	34.8338
	rs819167	20	32903687	G	A	-0.0157993	0.00259282	1.09999e-09	0.936466	37.1305
SNP, single nucleotide polymorphism; chr, chromosome; EA, effect allele; OA, other effect allele; SE, standard error; EAF, effect allele frequency

## Sheet: Table S2
Table S2. Characteristics of the genetic instrument variables for the CHD at the genome-wide significance level (p < 5 × 10–8)
SNP	chr	pos	EA	OA	Beta	SE	P	EAF	F-statistic
rs9970807	1	56965664	T	C	-0.12575	0.016695	5.00035e-14	0.084903	56.734
rs7528419	1	109817192	G	A	-0.11453	0.011482	1.97015e-23	0.21418	99.4955
rs6689306	1	154395946	G	A	-0.056012	0.0094061	2.59998e-09	0.552455	35.4603
rs67180937	1	222823743	G	T	0.078807	0.0110551	1.00995e-12	0.663052	50.8164
rs7568458	2	85788175	A	T	0.059618	0.0095093	3.62001e-10	0.448518	39.3059
rs515135	2	21286057	C	T	0.067499	0.0121924	3.09001e-08	0.791985	30.649
rs17678683	2	145286559	G	T	0.098786	0.0166548	2.99999e-09	0.087681	35.1813
rs115654617	2	203893999	A	C	0.137846	0.0158314	3.12033e-18	0.106962	75.814
rs16986953	2	19942473	A	G	0.08516	0.0150265	1.45001e-08	0.104706	32.1185
rs1199338	3	138087467	C	A	0.073596	0.0124987	3.89996e-09	0.161866	34.672
rs4593108	4	148281001	G	C	-0.07083	0.0115558	8.82003e-10	0.204651	37.5694
rs17087335	4	57838583	T	G	0.060764	0.0111159	4.58997e-08	0.214637	29.8816
rs10080815	6	160687412	G	T	0.246627	0.0308579	1.33015e-15	0.027558	63.8776
rs55730499	6	161005610	T	C	0.316641	0.0242403	5.39014e-39	0.056243	170.631
rs56336142	6	39134099	C	T	-0.066813	0.0118763	1.84999e-08	0.192738	31.649
rs12202017	6	134173151	G	A	-0.066813	0.0099612	1.98016e-11	0.300047	44.9882
rs9349379	6	12903957	G	A	0.131836	0.0096527	1.81009e-42	0.431606	186.539
rs11556924	7	129663496	T	C	-0.072569	0.0110605	5.33949e-11	0.313325	43.048
rs2107595	7	19049388	A	G	0.073415	0.0112951	8.05008e-11	0.20047	42.2464
rs3918226	7	150690176	T	C	0.133315	0.0221275	1.69001e-09	0.064515	36.2989
rs2519093	9	136141870	T	C	0.079704	0.0117524	1.18987e-11	0.190872	45.9946
rs2891168	9	22098619	G	A	0.193401	0.0091877	2.28981e-98	0.488668	443.102
rs1870634	10	44480811	G	T	0.075878	0.0097113	5.55009e-15	0.637485	61.0488
rs11191416	10	104604916	G	T	-0.079249	0.0135252	4.64997e-09	0.12747	34.3321
rs2487928	10	30323892	A	G	0.062633	0.0095049	4.40961e-11	0.418221	43.4222
rs1412444	10	91002927	T	C	0.066812	0.0096809	5.14991e-12	0.369131	47.6297
rs10840293	11	9751196	A	G	0.054714	0.009619	1.28e-08	0.549821	32.3547
rs2128739	11	103673277	C	A	-0.065565	0.0100568	7.05018e-11	0.676464	42.5035
rs2681472	12	90008959	G	A	0.074114	0.0113331	6.17021e-11	0.201306	42.7664
rs11065979	12	112059557	T	C	0.068556	0.0107672	1.93001e-10	0.365499	40.5402
rs11838776	13	111040681	A	G	0.068566	0.0107552	1.83e-10	0.263277	40.6425
rs10139550	14	100145710	G	C	0.05538	0.0097569	1.38e-08	0.423033	32.2168
rs8042271	15	89574218	A	G	-0.096711	0.0175662	3.68002e-08	0.097718	30.3107
rs4468572	15	79124475	C	T	0.077234	0.0095277	4.44017e-16	0.585831	65.7114
rs56062135	15	67455630	T	C	-0.069743	0.0118937	4.52002e-09	0.205729	34.3849
rs7212798	17	59013488	C	T	0.079961	0.0142216	1.88001e-08	0.146516	31.6125
rs663129	18	57838401	A	G	0.058163	0.0105173	3.2e-08	0.256835	30.5834
rs56289821	19	11188247	A	G	-0.13361	0.0170415	4.44017e-15	0.100378	61.4699
rs4420638	19	45422946	G	A	0.091906	0.0140977	7.06968e-11	0.166036	42.5002
rs28451064	21	35593827	A	G	0.127571	0.015952	1.33015e-15	0.121186	63.9549
rs180803	22	24658858	T	G	-0.180923	0.0283062	1.63999e-10	0.029268	40.853
SNP, single nucleotide polymorphism; chr, chromosome; EA, effect allele; OA, other effect allele; SE, standard error; EAF, effect allele frequency

## Sheet: Table S3
Table S3. Characteristics of the genetic instrument variables for the cardiometabolic factors that are possible mediators at the genome-wide significance level (p < 5 × 10–8)
	SNP	chr	pos	EA	OA	Beta	SE	P	EAF	F-statistic
Body mass index	rs12044597	1	1708801	G	A	0.0143	0.0016	1.69981e-18	0.5029	79.8789
	rs2284746	1	17306675	G	C	-0.0104	0.0017	1.40001e-09	0.5238	37.4256
	rs6692586	1	23299906	G	A	-0.0192	0.0023	1.10002e-16	0.832	69.6862
	rs705217	1	34581472	G	T	-0.0102	0.0018	9.29994e-09	0.3652	32.1111
	rs4660443	1	39591779	T	C	0.0164	0.0021	6.79986e-15	0.2218	60.9887
	rs17014375	1	209543560	G	T	0.0172	0.0025	1.10002e-11	0.1348	47.3344
	rs7535528	1	2444414	A	G	-0.0152	0.0018	1.39991e-16	0.3741	71.3086
	rs2235564	1	6713114	T	C	0.0131	0.0018	3.69999e-13	0.3466	52.966
	rs10914462	1	32125943	G	A	-0.0112	0.0017	1.5e-10	0.4255	43.4048
	rs12033257	1	112318484	G	A	-0.0146	0.0018	2.39994e-15	0.3835	65.7901
	rs6587552	1	151018861	G	A	-0.0173	0.002	1.59993e-17	0.7591	74.8225
	rs6673081	1	154989595	C	T	-0.01	0.0018	1.79999e-08	0.5534	30.8642
	rs543874	1	177889480	G	A	0.0475	0.002	1.1995e-122	0.1952	564.062
	rs11118308	1	219633869	G	A	-0.0101	0.0016	4.79999e-10	0.4703	39.8477
	rs17425707	1	57874879	C	T	0.0167	0.0028	4.39997e-09	0.1003	35.5727
	rs6593688	1	96322205	G	A	0.0137	0.0018	8.60003e-15	0.3733	57.929
	rs946824	1	243684019	C	T	-0.0206	0.0026	1.10002e-15	0.859	62.7751
	rs1891216	1	7728391	G	T	0.0107	0.0018	2.39999e-09	0.3759	35.3364
	rs2791653	1	11129848	G	A	-0.0141	0.0019	1.29987e-13	0.7577	55.072
	rs657452	1	49589847	G	A	-0.0188	0.0017	7.19946e-29	0.6216	122.298
	rs2481665	1	62594677	C	T	-0.0161	0.0016	7.19946e-23	0.4408	101.254
	rs7519259	1	66434743	A	G	0.0125	0.0017	3.80014e-13	0.5356	54.0657
	rs7551507	1	74995225	T	C	-0.0184	0.0016	9.30037e-30	0.5633	132.25
	rs12049202	1	77967523	T	C	0.024	0.0022	1e-28	0.203	119.008
	rs818524	1	85201228	C	T	0.0106	0.0019	3.40001e-08	0.6939	31.1247
	rs2007231	1	115266306	T	C	-0.0104	0.0018	5.19996e-09	0.6387	33.3827
	rs10733051	1	167280354	G	A	-0.0097	0.0016	2.90001e-09	0.4802	36.7539
	rs12564992	1	174478100	G	A	0.0196	0.0026	5.30029e-14	0.1144	56.8284
	rs10915840	1	225668524	A	G	-0.0118	0.0019	1.29999e-09	0.283	38.5706
	rs4653017	1	33776728	T	C	0.0122	0.0018	4.49987e-11	0.6818	45.9383
	rs977747	1	47684677	G	T	-0.0169	0.0017	1.29987e-24	0.5949	98.827
	rs1993709	1	72838529	G	A	0.0331	0.0021	1.9002e-57	0.8177	248.438
	rs11165643	1	96924097	T	C	0.0206	0.0017	1.39991e-35	0.5828	146.837
	rs10747488	1	98299475	A	C	-0.0123	0.002	1.2e-09	0.7601	37.8225
	rs11185111	1	107962328	A	G	-0.0129	0.0019	7.70016e-12	0.3042	46.097
	rs7550711	1	110082886	T	C	0.0649	0.005	3.19963e-38	0.03058	168.48
	rs4414033	1	156406853	A	G	0.0129	0.0018	1.39991e-12	0.627	51.3611
	rs10920678	1	190239907	G	A	-0.0155	0.0016	1.50003e-21	0.5709	93.8477
	rs12041258	1	195047936	C	T	-0.0146	0.002	9.49948e-13	0.2287	53.29
	rs2820311	1	201841476	G	A	0.0235	0.0018	4.10015e-38	0.3369	170.448
	rs16849710	1	202106797	G	A	-0.0116	0.0018	6.00067e-11	0.515	41.5309
	rs2693826	2	6160943	A	G	-0.0137	0.0017	1.99986e-15	0.4421	64.9446
	rs4358081	2	29100642	C	A	0.0097	0.0017	1.5e-08	0.4631	32.5571
	rs6545714	2	59307725	A	G	-0.0191	0.0017	9.09913e-31	0.6139	126.232
	rs1371108	2	81816251	A	C	0.0119	0.0018	8.99912e-11	0.3247	43.7068
	rs4851029	2	104159785	G	T	0.0121	0.0017	1.69981e-12	0.5247	50.6609
	rs10192119	2	164581241	G	T	0.0166	0.0022	2.99985e-14	0.1673	56.9339
	rs1521527	2	165427825	C	G	-0.0121	0.0017	3.10027e-12	0.5324	50.6609
	rs17499593	2	172649755	G	C	0.0125	0.0022	1.09999e-08	0.1897	32.2831
	rs1064213	2	198950240	A	G	0.012	0.0017	2.39994e-12	0.492	49.827
	rs4639527	2	416815	G	A	0.0172	0.0019	3.29989e-20	0.3012	81.9501
	rs13021737	2	632348	G	A	0.0574	0.0021	7.49894e-157	0.8319	747.111
	rs10169594	2	41637688	C	T	0.0121	0.0018	1.99986e-11	0.3596	45.1883
	rs4556997	2	100814858	A	C	0.0197	0.0024	6.90081e-17	0.1349	67.3767
	rs429343	2	147903382	G	A	-0.015	0.0017	6.79986e-18	0.5813	77.8547
	rs3764835	2	159519368	A	G	-0.0141	0.0024	3.09999e-09	0.1528	34.5156
	rs3754963	2	166185707	T	A	-0.0123	0.002	3.29997e-10	0.2574	37.8225
	rs12328930	2	175079125	C	T	0.0098	0.0017	1.79999e-08	0.4235	33.2318
	rs1528435	2	181550962	T	C	0.0164	0.0017	9.09913e-23	0.6331	93.0657
	rs3731695	2	203820275	C	T	0.0116	0.0016	7.89951e-13	0.5582	52.5625
	rs7599312	2	213413231	A	G	-0.0186	0.0019	6.90081e-24	0.2652	95.8338
	rs1260326	2	27730940	C	T	0.0105	0.0017	3.89996e-10	0.5973	38.1488
	rs17399237	2	35471626	C	T	-0.0129	0.0017	6.70039e-14	0.5497	57.5813
	rs930295	2	50233352	C	A	-0.0211	0.0023	1e-19	0.8417	84.1607
	rs4671328	2	58935282	G	T	-0.0219	0.0017	2.19989e-36	0.5533	165.955
	rs7557796	2	86766153	C	T	-0.016	0.0018	2.29985e-19	0.6524	79.0123
	rs10197031	2	105454590	C	T	0.0166	0.0019	1.9002e-18	0.2834	76.3324
	rs1445652	2	155668460	A	G	0.0123	0.0022	4.30002e-08	0.1855	31.2583
	rs4482463	2	205375909	A	C	-0.0331	0.0033	2.80027e-23	0.9213	100.607
	rs3732084	2	207174316	C	T	0.0107	0.0018	1.09999e-09	0.6139	35.3364
	rs2162524	2	230817437	C	T	0.0155	0.0018	4.10015e-17	0.3321	74.1512
	rs10182181	2	25150296	G	A	0.0325	0.0016	6.70039e-90	0.4753	412.598
	rs902695	2	113955074	A	G	-0.0103	0.0017	2.19999e-09	0.4798	36.7093
	rs4954638	2	137435455	C	A	-0.0118	0.002	2.90001e-09	0.2492	34.81
	rs4589691	2	144051398	G	C	0.0141	0.0024	4.70002e-09	0.1579	34.5156
	rs11889536	2	220163543	G	A	-0.0189	0.0024	6.4003e-15	0.1493	62.0156
	rs934224	2	16613889	T	C	0.0107	0.002	4.70002e-08	0.7399	28.6225
	rs4952843	2	46957845	G	A	-0.0131	0.0018	6.79986e-14	0.3807	52.966
	rs3806572	2	55238677	A	G	-0.0145	0.0019	1.59993e-14	0.2788	58.241
	rs2861683	2	67836507	C	A	-0.0144	0.0017	1.29987e-16	0.407	71.7509
	rs17551974	2	142293146	A	C	-0.0141	0.0022	1.89998e-10	0.1782	41.0764
	rs17203016	2	208255518	G	A	0.015	0.002	2.09991e-13	0.196	56.25
	rs199783965	2	228985505	T	C	0.0156	0.0018	6.4998e-18	0.3461	75.1111
	rs2317299	2	236903093	C	T	-0.0106	0.0017	1.29999e-09	0.5597	38.8789
	rs17033117	3	35443653	T	C	0.0137	0.0022	8.9e-10	0.1872	38.7789
	rs11713193	3	49924424	A	G	0.0239	0.0017	2.39994e-44	0.5073	197.651
	rs1452075	3	62481063	T	C	0.0141	0.0018	1.29987e-14	0.7277	61.3611
	rs1006896	3	88104411	C	A	-0.0234	0.0027	5.50047e-18	0.1061	75.1111
	rs645040	3	135926622	T	G	0.0171	0.002	2.49977e-18	0.7762	73.1025
	rs6443750	3	181329682	C	T	0.0148	0.0021	3.19963e-12	0.8068	49.6689
	rs9816226	3	185834499	T	A	0.0323	0.0021	1.59993e-52	0.8199	236.574
	rs1552893	3	194851700	G	A	-0.0126	0.0019	8.10028e-11	0.2777	43.9778
	rs6764533	3	196088464	A	G	0.0116	0.0018	1.40001e-10	0.359	41.5309
	rs17535749	3	10027724	A	G	0.015	0.0027	2.5e-08	0.1023	30.8642
	rs754635	3	42305131	G	C	0.0198	0.0027	2.19989e-13	0.8873	53.7778
	rs7626079	3	66427259	T	C	0.011	0.0018	1.6e-09	0.3434	37.3457
	rs1656377	3	158285280	C	T	0.0099	0.0017	1.6e-08	0.5885	33.9135
	rs13069244	3	180441172	A	G	0.0187	0.0032	2.99999e-09	0.07747	34.1494
	rs2600226	3	12928762	T	C	-0.0116	0.0019	3.69999e-10	0.6697	37.2742
	rs9845966	3	13433158	G	T	-0.0105	0.0017	2.5e-10	0.5479	38.1488
	rs4858193	3	20441050	C	T	-0.0129	0.0019	1.59993e-11	0.2779	46.097
	rs33500	3	42427191	T	C	-0.0167	0.0022	4.30031e-14	0.8082	57.6219
	rs538579	3	62711674	C	G	0.0137	0.0019	1.29987e-13	0.3228	51.9917
	rs3772882	3	81808602	A	C	0.0127	0.0018	6.59933e-13	0.3661	49.7809
	rs7640424	3	107820063	T	C	-0.0136	0.0018	2.29985e-14	0.2969	57.0864
	rs2868975	3	116935323	A	G	-0.0143	0.0023	2.19999e-10	0.178	38.656
	rs8192675	3	170724883	C	T	0.0152	0.0018	1.39991e-17	0.2888	71.3086
	rs10510419	3	12426936	T	G	-0.0177	0.0023	2.19989e-14	0.1416	59.2231
	rs2365389	3	61236462	T	C	-0.0174	0.0017	1.29987e-25	0.4143	104.761
	rs6785245	3	82647990	C	T	0.0132	0.0017	4.00037e-14	0.3969	60.2907
	rs12629015	3	119618053	G	A	-0.0135	0.0023	2.1e-09	0.1852	34.4518
	rs1320903	3	131758077	A	G	0.0216	0.0018	9.20026e-32	0.3174	144
	rs16851483	3	141275436	T	G	0.0369	0.0035	3.19963e-26	0.06928	111.152
	rs7615297	3	156299313	G	C	-0.0149	0.0024	5.69994e-10	0.1465	38.5434
	rs6804842	3	25106437	G	A	0.0156	0.0017	3.59998e-21	0.572	84.2076
	rs7637852	3	44041777	G	A	-0.0139	0.0019	1.69981e-13	0.6951	53.5208
	rs2325036	3	85819412	C	A	-0.0181	0.0017	3.59998e-27	0.3845	113.36
	rs1454687	3	94038085	G	C	-0.0202	0.0017	5.19996e-32	0.5227	141.19
	rs1436344	3	104606144	C	G	0.0141	0.0017	4.10015e-16	0.5922	68.7924
	rs2124499	3	123093541	C	G	-0.0123	0.0017	3.40017e-13	0.3718	52.3495
	rs355777	3	154034950	C	G	0.0153	0.0017	1.39991e-18	0.4106	81
	rs1476322	3	161446055	A	G	0.0101	0.0017	5e-09	0.569	35.2976
	rs6772756	3	182312152	G	A	-0.0104	0.0019	4e-08	0.3372	29.9612
	rs865809	3	183997735	G	A	-0.0127	0.002	5.39995e-10	0.7678	40.3225
	rs10938397	4	45182527	G	A	0.0324	0.0016	3.40017e-86	0.4317	410.062
	rs326896	4	112669571	T	C	-0.0128	0.0018	2.80027e-13	0.3925	50.5679
	rs4864201	4	130731284	C	T	-0.0141	0.0017	1.50003e-16	0.6469	68.7924
	rs331966	4	143675717	C	A	0.0112	0.0018	3.2e-10	0.3792	38.716
	rs11736228	4	147376805	T	A	-0.0139	0.002	4.10015e-12	0.2587	48.3025
	rs1492767	4	55221467	T	C	0.0094	0.0016	1e-08	0.4957	34.5156
	rs7685048	4	95027784	T	C	-0.0101	0.0017	4.09996e-09	0.4654	35.2976
	rs13107325	4	103188709	T	C	0.047	0.0032	1.10002e-47	0.07373	215.723
	rs2051559	4	3298800	C	T	0.0176	0.0026	5.00035e-12	0.1308	45.8225
	rs13132853	4	38680015	G	A	-0.0142	0.0018	4.70002e-15	0.3452	62.2346
	rs10009336	4	44480783	T	C	-0.014	0.0022	2.19999e-10	0.1638	40.4959
	rs6815910	4	55495793	A	T	-0.0128	0.0017	1.39991e-13	0.5435	56.692
	rs17001561	4	77096118	A	G	0.0151	0.0023	3.80014e-11	0.1573	43.1021
	rs13147390	4	80712000	C	T	0.0103	0.0018	1e-08	0.3569	32.7438
	rs4148155	4	89054667	G	A	-0.0188	0.0026	5.00035e-13	0.1127	52.284
	rs7694732	4	115124089	G	A	-0.0099	0.0017	8.70001e-09	0.4378	33.9135
	rs1296328	4	137083193	C	A	-0.0179	0.0018	4.90004e-24	0.5657	98.892
	rs13110266	4	162129844	A	G	-0.0117	0.0017	1.9002e-12	0.4065	47.3668
	rs1522569	4	171632637	G	T	-0.0164	0.0022	2.90001e-13	0.1819	55.5702
	rs2643452	4	18529220	A	T	0.0136	0.0017	4.70002e-15	0.5448	64
	rs6448587	4	28561990	C	A	-0.0167	0.0023	2.29985e-13	0.1891	52.7202
	rs11945861	4	65700865	A	G	-0.0148	0.002	5.00035e-13	0.2369	54.76
	rs1804528	4	146056320	A	G	0.0109	0.002	2.99999e-08	0.3507	29.7025
	rs6841761	4	25423538	T	G	-0.0131	0.0016	6.4003e-16	0.5252	67.0352
	rs1863652	4	95991417	A	G	-0.0115	0.0018	1.40001e-10	0.3449	40.8179
	rs7683836	4	180167906	A	G	-0.0114	0.0017	6.29941e-11	0.5405	44.9689
	rs7730004	5	43191033	T	C	0.0148	0.0018	9.09913e-16	0.6693	67.6049
	rs17424296	5	60838903	A	G	-0.0108	0.0018	2.39999e-09	0.3659	36
	rs2931434	5	73159098	T	C	-0.0104	0.0018	1.40001e-08	0.3168	33.3827
	rs13174863	5	139080745	G	A	0.0192	0.0023	2.90001e-16	0.1548	69.6862
	rs3844598	5	140992235	G	A	0.0095	0.0017	3.79997e-08	0.521	31.2284
	rs2367112	5	64168193	G	T	-0.0119	0.0016	2.29985e-13	0.4919	55.3164
	rs16903285	5	87978252	C	T	0.0331	0.0026	7.59976e-38	0.1407	162.072
	rs11739877	5	105876806	T	C	0.0117	0.0018	6.59933e-11	0.6118	42.25
	rs6595205	5	119372533	G	C	-0.0114	0.0016	1.99986e-12	0.5305	50.7656
	rs7715256	5	153537893	T	G	-0.0166	0.0016	2.19989e-24	0.5781	107.641
	rs2307111	5	75003678	C	T	-0.0265	0.0016	1.59993e-58	0.3962	274.316
	rs6235	5	95728898	G	C	0.0175	0.0019	1.50003e-19	0.2702	84.8338
	rs11951673	5	95861012	T	C	-0.0123	0.0017	1.10002e-13	0.3941	52.3495
	rs10478110	5	112445734	C	A	0.01	0.0017	9.59997e-09	0.4348	34.6021
	rs13184896	5	122734005	T	G	-0.0133	0.0016	3.29989e-16	0.4346	69.0977
	rs7724675	5	130440010	A	G	-0.0119	0.0021	9.49992e-09	0.2238	32.1111
	rs7703576	5	144543996	C	T	0.0103	0.0019	4.79999e-08	0.2885	29.3878
	rs16871902	5	3488462	A	G	0.0125	0.0017	4.60045e-13	0.4877	54.0657
	rs7704281	5	50591460	A	G	0.0271	0.0041	6.4998e-11	0.04531	43.6889
	rs1503526	5	63020706	C	T	0.014	0.0017	5.50047e-17	0.4838	67.8201
	rs2009416	5	92415111	T	C	-0.0121	0.0018	1.10002e-11	0.361	45.1883
	rs40067	5	107439012	A	G	-0.0266	0.0023	7.10068e-30	0.1713	133.754
	rs294704	5	152519088	T	G	-0.0113	0.0019	4e-09	0.7239	35.3712
	rs4518345	5	27185904	A	G	-0.0117	0.0019	1e-09	0.2842	37.9197
	rs876605	5	77801359	G	A	-0.0108	0.002	3.40001e-08	0.7352	29.16
	rs10942267	5	80841914	G	A	-0.0156	0.0019	3.90032e-17	0.3088	67.4127
	rs11738695	5	108699161	A	C	0.0097	0.0017	2e-08	0.586	32.5571
	rs17056301	5	158271680	C	T	0.0118	0.002	2.39999e-09	0.2636	34.81
	rs189843	5	164600151	C	G	-0.0098	0.0017	1.7e-08	0.5557	33.2318
	rs17663412	5	167595121	A	C	0.0157	0.0027	6.1e-09	0.1139	33.8121
	rs7730898	5	170459675	A	G	0.0168	0.0018	4.49987e-20	0.729	87.1111
	rs806600	5	172914939	G	A	-0.0095	0.0017	3.29997e-08	0.475	31.2284
	rs6556301	5	176527577	T	G	-0.0111	0.0018	4.09996e-10	0.3596	38.0278
	rs2228213	6	12124855	A	G	-0.0139	0.0017	4.60045e-16	0.3481	66.8547
	rs9367368	6	13189275	C	T	-0.0121	0.0018	1e-11	0.3033	45.1883
	rs9379827	6	26153335	A	C	-0.0132	0.0019	6.89922e-12	0.2409	48.2659
	rs9370261	6	53939516	T	C	0.0231	0.0042	3.40001e-08	0.04601	30.25
	rs947612	6	73738661	A	G	-0.0116	0.002	5.60003e-09	0.7516	33.64
	rs2246012	6	131898208	C	T	0.0158	0.0022	3.10027e-13	0.1628	51.5785
	rs1885728	6	5977833	A	G	0.0108	0.0019	1e-08	0.6787	32.3102
	rs3828783	6	33767727	A	G	-0.0165	0.0021	5.60015e-15	0.1809	61.7347
	rs2744974	6	34579431	T	C	0.0249	0.0018	1.39991e-45	0.338	191.361
	rs765875	6	143185683	T	C	-0.0121	0.0017	2.99985e-12	0.4808	50.6609
	rs3806114	6	20482335	A	G	-0.0113	0.0018	3.40001e-10	0.6773	39.4105
	rs987237	6	50803050	G	A	0.0409	0.0021	9.30037e-84	0.1803	379.322
	rs1327259	6	51177811	G	A	-0.0155	0.0018	1.69981e-18	0.3872	74.1512
	rs9688431	6	73922654	C	T	-0.0231	0.0035	2.39994e-11	0.06034	43.56
	rs9294260	6	83433228	A	G	0.0147	0.0016	1.80011e-19	0.4731	84.4102
	rs2357760	6	120213880	A	G	0.0145	0.0017	6.79986e-17	0.6754	72.7509
	rs2875762	6	124925032	C	G	0.0139	0.002	1.20005e-11	0.2473	48.3025
	rs1268065	6	126042783	A	G	-0.0102	0.0017	1e-09	0.4794	36
	rs262130	6	142853486	T	C	0.0127	0.0023	1.79999e-08	0.1969	30.4896
	rs4495304	6	31080718	C	T	-0.0194	0.0033	5e-09	0.067	34.5601
	rs2033529	6	40348653	G	A	0.0205	0.0018	1.9002e-30	0.2936	129.707
	rs3749897	6	42532102	T	C	0.0122	0.0018	8.4004e-12	0.4172	45.9383
	rs1266874	6	51779638	G	A	0.014	0.0018	9.79941e-15	0.3558	60.4938
	rs7761673	6	70357368	A	T	-0.0126	0.0021	1.89998e-09	0.2058	36
	rs200810	6	97922184	C	T	-0.0136	0.0017	5.50047e-16	0.3716	64
	rs9375702	6	130384187	T	C	-0.0115	0.0019	7.90005e-10	0.705	36.6343
	rs9362662	6	90296588	G	A	-0.0112	0.0017	1.2e-10	0.5201	43.4048
	rs901630	6	98539519	T	C	-0.0146	0.0017	1.9002e-18	0.3973	73.7578
	rs17789218	6	100600097	C	T	0.013	0.0019	7.39946e-12	0.2392	46.8144
	rs156201	6	104847441	C	G	0.0123	0.002	5.80003e-10	0.7606	37.8225
	rs3800229	6	108996963	T	G	0.0175	0.0018	1.39991e-22	0.7123	94.5216
	rs1538247	6	153395344	C	T	0.0108	0.0019	1e-08	0.3181	32.3102
	rs9478671	6	155987825	G	A	0.012	0.0021	1.7e-08	0.2087	32.6531
	rs486359	6	160774441	C	G	0.0112	0.0017	1.59993e-11	0.4853	43.4048
	rs13191362	6	163033350	G	A	-0.0236	0.0025	5.90065e-21	0.1198	89.1136
	rs17207196	7	75101065	T	C	-0.0221	0.0018	2.09991e-35	0.4118	150.744
	rs3807645	7	77830091	A	G	-0.0166	0.0021	2.39994e-15	0.221	62.4853
	rs11496125	7	103417557	T	C	0.0169	0.0017	2.99985e-22	0.4212	98.827
	rs10247983	7	114590228	A	G	0.0201	0.0033	1.7e-09	0.9213	37.0992
	rs3800637	7	137403432	C	T	0.0115	0.0018	5.1e-10	0.336	40.8179
	rs2907948	7	150638484	A	G	-0.0141	0.0019	1.29987e-13	0.2427	55.072
	rs1830074	7	6718674	C	T	0.0115	0.0019	1.40001e-09	0.288	36.6343
	rs4307239	7	24354300	G	A	0.0115	0.0017	3.90032e-11	0.4578	45.7612
	rs12718572	7	50573325	T	C	-0.0117	0.0018	2.99985e-11	0.4024	42.25
	rs38314	7	70067315	A	G	-0.012	0.0017	4.70002e-12	0.4912	49.827
	rs13240600	7	99064466	G	A	-0.0204	0.0024	3.50026e-17	0.1552	72.25
	rs7788008	7	112972483	A	G	-0.0157	0.0017	1.10002e-19	0.4445	85.2907
	rs6461115	7	2103668	G	A	-0.0144	0.0019	1.20005e-13	0.2285	57.4404
	rs4722398	7	3125220	T	C	0.0158	0.0025	3.59998e-10	0.1336	39.9424
	rs10248136	7	39077397	T	C	-0.0097	0.0017	2e-08	0.5142	32.5571
	rs202240867	7	39448936	T	C	-0.0121	0.0018	3.29989e-11	0.3422	45.1883
	rs11505821	7	76818677	T	A	0.0311	0.0035	2.70023e-19	0.0601	78.9559
	rs7811342	7	138794618	C	T	-0.0197	0.0029	1.10002e-11	0.1058	46.1463
	rs10243319	7	147674678	C	T	-0.0107	0.0018	1.2e-09	0.3939	35.3364
	rs774246	7	26990816	G	A	0.0153	0.0025	5.39995e-10	0.1444	37.4544
	rs215634	7	32369148	G	A	-0.0152	0.0018	2.60016e-17	0.6212	71.3086
	rs10269783	7	49616203	A	G	0.0133	0.0017	1.39991e-15	0.3896	61.2076
	rs7780752	7	93241640	C	T	0.0139	0.0018	1e-14	0.36	59.6327
	rs10953740	7	113460282	G	A	-0.0153	0.0017	1e-18	0.5534	81
	rs2283093	7	126721231	T	C	0.0127	0.0021	3.09999e-09	0.2066	36.5737
	rs2543132	8	15536311	C	G	0.0146	0.0022	5.00035e-11	0.8134	44.0413
	rs1421334	8	30865733	C	A	-0.0125	0.0018	1e-12	0.5431	48.2253
	rs7826312	8	32400115	C	T	0.0104	0.0017	4.90004e-10	0.5879	37.4256
	rs12546578	8	85085268	A	T	0.0146	0.002	1e-13	0.7246	53.29
	rs12680842	8	95582606	G	A	-0.0133	0.0018	4.40048e-14	0.3205	54.5957
	rs12675063	8	132879047	T	A	0.0156	0.0026	1.29999e-09	0.1131	36
	rs4072917	8	143300279	A	G	0.0115	0.0018	6.89922e-11	0.4694	40.8179
	rs7844647	8	34503776	C	T	-0.0123	0.0018	2.80027e-11	0.2681	46.6944
	rs13250058	8	112270826	T	G	0.0112	0.0018	2.90001e-10	0.6771	38.716
	rs6985109	8	10761585	A	G	-0.0177	0.0017	1.50003e-26	0.5338	108.405
	rs17119937	8	14502274	C	T	0.0212	0.0036	5.60003e-09	0.06905	34.679
	rs6471941	8	62117973	A	G	0.0156	0.0021	3.10027e-13	0.1684	55.1837
	rs12334877	8	67194171	A	G	-0.0144	0.0022	7.70016e-11	0.198	42.843
	rs1431659	8	73439070	G	A	-0.0196	0.0019	6.00067e-24	0.7344	106.416
	rs7819514	8	93204442	A	G	-0.0107	0.0018	5.69994e-09	0.3216	35.3364
	rs2694047	8	116750548	G	A	0.0188	0.002	3.90032e-21	0.747	88.36
	rs11781699	8	118863061	C	T	0.0132	0.0021	3.09999e-10	0.1896	39.5102
	rs13263601	8	14095900	C	A	0.0154	0.0018	2.19989e-17	0.3478	73.1975
	rs1982441	8	28021769	T	G	0.0175	0.0026	7.00003e-12	0.1381	45.3033
	rs17405819	8	76806584	C	T	-0.0215	0.0018	4.30031e-33	0.301	142.67
	rs7037266	9	6942940	A	C	-0.0112	0.0018	3.50002e-10	0.3739	38.716
	rs1948080	9	11852043	G	T	-0.0137	0.0018	1.10002e-14	0.3749	57.929
	rs10962550	9	16720329	C	G	0.0182	0.0022	6.20012e-16	0.1801	68.438
	rs10971709	9	33804813	T	C	0.0132	0.0021	6.19998e-10	0.2062	39.5102
	rs3829849	9	129390800	T	C	0.0098	0.0017	5.89997e-09	0.3589	33.2318
	rs10858334	9	137989785	G	C	0.0143	0.0026	2.69998e-08	0.1415	30.25
	rs1412235	9	28410996	C	G	0.0246	0.0017	6.00067e-45	0.3175	209.398
	rs1472169	9	37209396	T	C	-0.0139	0.0018	2.80027e-15	0.3772	59.6327
	rs7024334	9	109072075	G	T	-0.0138	0.002	3.10027e-12	0.7742	47.61
	rs10984756	9	122651784	G	C	0.0174	0.0029	1.09999e-09	0.1048	36
	rs10968114	9	27800007	C	A	-0.0113	0.0017	6.09958e-11	0.4681	44.1834
	rs7025938	9	103088321	G	C	0.0166	0.0019	3.69999e-19	0.3187	76.3324
	rs9408882	9	118664402	A	G	-0.0093	0.0016	1.29999e-08	0.4594	33.7852
	rs2174307	9	73791849	C	G	0.0121	0.0017	4.90004e-12	0.4067	50.6609
	rs10867256	9	81367391	T	C	-0.0118	0.0017	8.69961e-12	0.553	48.1799
	rs13287131	9	92119579	C	T	0.0123	0.002	6.80002e-10	0.2491	37.8225
	rs7869771	9	94180627	C	A	-0.014	0.0019	4.90004e-13	0.2647	54.2936
	rs9650755	9	96484342	G	A	0.0154	0.002	2.80027e-15	0.2664	59.29
	rs380857	9	101491066	A	C	-0.0151	0.0027	3.59998e-08	0.8878	31.2771
	rs1535660	9	10371073	C	T	-0.0147	0.0025	5.19996e-09	0.8554	34.5744
	rs4740619	9	15634326	C	T	-0.0186	0.0016	2.29985e-30	0.4521	135.141
	rs10811871	9	23200766	G	A	-0.0108	0.0018	1.6e-09	0.3829	36
	rs1187352	9	87293457	C	T	0.0119	0.0018	6.00067e-11	0.6518	43.7068
	rs1928295	9	120378483	C	T	-0.0141	0.0016	5.40008e-18	0.4461	77.6602
	rs7871866	9	131027982	C	G	0.0187	0.0024	2.29985e-14	0.1531	60.7101
	rs12098284	10	76047464	T	C	0.0178	0.0026	1.80011e-11	0.1241	46.8698
	rs11251352	10	2585792	G	A	0.0109	0.0018	7.00003e-10	0.5988	36.6698
	rs12779328	10	12943973	T	C	0.0105	0.0019	4.49997e-08	0.2833	30.5402
	rs10795422	10	16759312	G	A	0.0139	0.0019	9.30037e-14	0.6905	53.5208
	rs1624134	10	34834482	C	G	0.0101	0.0018	1.09999e-08	0.4068	31.4846
	rs2163188	10	65314711	C	G	0.0131	0.0017	1.99986e-14	0.474	59.3806
	rs7899106	10	87410904	G	A	0.0331	0.0037	1e-18	0.04777	80.0299
	rs7903146	10	114758349	T	C	-0.0181	0.0018	1.29987e-23	0.2912	101.114
	rs7084454	10	21821274	A	G	0.0193	0.0019	4.00037e-25	0.335	103.183
	rs12762034	10	33969931	C	T	0.024	0.0032	7.29962e-14	0.07583	56.25
	rs3977755	10	104420210	T	C	-0.0135	0.0019	5.90065e-13	0.2804	50.4848
	rs3904244	10	27361527	A	T	0.0155	0.0025	4.30002e-10	0.1377	38.44
	rs1937683	10	53679060	T	C	0.0109	0.0018	3.2e-09	0.6699	36.6698
	rs17113297	10	102395982	T	C	0.0166	0.0021	2.09991e-15	0.2082	62.4853
	rs17636031	10	126594078	C	T	0.016	0.0019	1.20005e-17	0.2701	70.9141
	rs999889	10	84279949	A	G	-0.0108	0.0019	1.40001e-08	0.2818	32.3102
	rs10887578	10	88096047	C	G	0.0128	0.0017	1.59993e-13	0.4896	56.692
	rs577525	10	99769388	C	T	0.0166	0.0017	9.70063e-22	0.5676	95.3495
	rs1681740	10	118564313	C	A	-0.0115	0.0018	1.09999e-10	0.3933	40.8179
	rs845084	10	125220036	A	G	0.014	0.002	1.29987e-12	0.2678	49
	rs4880341	10	133992689	T	C	-0.0118	0.0017	1.10002e-11	0.5606	48.1799
	rs4757144	11	13331226	A	G	0.0169	0.0018	5.60015e-22	0.5878	88.1512
	rs6265	11	27679916	T	C	-0.0412	0.0021	1e-86	0.1951	384.907
	rs7102454	11	65594820	C	T	0.0158	0.0018	2.39994e-18	0.3435	77.0494
	rs592483	11	69445173	T	C	-0.0147	0.0017	1.99986e-18	0.5716	74.7716
	rs349088	11	84814393	A	C	-0.0128	0.0017	1.80011e-13	0.4976	56.692
	rs7358465	11	89990280	T	C	0.0103	0.0019	2.99999e-08	0.6781	29.3878
	rs2605603	11	93221105	A	G	-0.0103	0.0016	2.5e-10	0.4887	41.4414
	rs10750215	11	122505344	T	G	0.0108	0.0017	1.29999e-10	0.3883	40.3599
	rs4936175	11	132641959	C	T	0.0122	0.0017	1.39991e-12	0.4445	51.5017
	rs12416812	11	888632	A	G	0.0111	0.0016	6.09958e-12	0.5088	48.1289
	rs10832778	11	17394073	G	C	0.0125	0.0017	1.29987e-13	0.6222	54.0657
	rs2065418	11	30422068	G	T	-0.0166	0.0018	3.59998e-20	0.3623	85.0494
	rs10768994	11	43936945	C	T	-0.0114	0.0017	6.4003e-12	0.4337	44.9689
	rs6591407	11	56914157	A	C	-0.0118	0.0021	1.89998e-08	0.1861	31.5737
	rs4937870	11	112826709	G	A	-0.0109	0.0019	8.79995e-09	0.3172	32.9114
	rs7925214	11	130794253	T	C	0.0147	0.0018	4.40048e-17	0.5133	66.6944
	rs491711	11	28742220	C	A	-0.0115	0.0019	1.09999e-09	0.316	36.6343
	rs10742752	11	45438374	C	T	0.0124	0.0017	1.10002e-13	0.6159	53.2042
	rs7117238	11	78040259	A	G	-0.0131	0.0022	2.5e-09	0.168	35.4566
	rs4310573	11	97855562	T	C	0.0116	0.0021	3.50002e-08	0.7813	30.5125
	rs1048932	11	115044850	A	C	-0.016	0.0017	3.80014e-22	0.4162	88.5813
	rs4929923	11	8639200	C	T	0.0181	0.0017	7.19946e-27	0.6376	113.36
	rs4237643	11	43648368	G	T	-0.0223	0.0019	4.30031e-33	0.6938	137.753
	rs685870	11	64111928	C	T	0.012	0.0019	2.39999e-10	0.7035	39.8892
	rs11030618	11	29243293	T	C	0.011	0.0017	2.39999e-10	0.5679	41.8685
	rs7124681	11	47529947	A	C	0.0263	0.0016	3.19963e-58	0.4133	270.191
	rs1465900	11	76473138	C	A	-0.0125	0.002	4.79999e-10	0.2188	39.0625
	rs1784460	11	118938371	A	T	0.0132	0.0018	8.99912e-14	0.4035	53.7778
	rs12364470	11	134601012	G	T	0.0178	0.0022	1.10002e-15	0.1626	65.4628
	rs2429150	12	2152655	C	A	0.0111	0.0018	2.69998e-10	0.4164	38.0278
	rs7970953	12	24075508	A	G	0.0135	0.0018	9.79941e-14	0.29	56.25
	rs10878946	12	69642315	T	C	-0.0141	0.0019	3.59998e-13	0.714	55.072
	rs11066188	12	112610714	A	G	-0.012	0.0017	8.10028e-13	0.4181	49.827
	rs11615578	12	121714935	T	C	0.013	0.002	8.10028e-11	0.2474	42.25
	rs11170468	12	39430048	C	A	-0.0123	0.0019	1.89998e-10	0.2326	41.9086
	rs7138803	12	50247468	A	G	0.03	0.0017	2.29985e-71	0.3772	311.419
	rs705704	12	56435412	A	G	-0.0131	0.0018	1.9002e-13	0.3304	52.966
	rs11105839	12	91237920	A	T	-0.0109	0.0017	1.09999e-10	0.3799	41.1107
	rs7488867	12	103699685	T	C	-0.0204	0.002	8.4004e-24	0.2639	104.04
	rs10492229	12	110602173	T	C	0.0142	0.0019	7.70016e-14	0.2268	55.856
	rs4148866	12	123425575	T	C	0.0098	0.0018	4e-08	0.4068	29.642
	rs2306537	12	133423695	G	A	0.0133	0.0019	8.69961e-13	0.3092	49
	rs12422552	12	14413931	C	G	-0.0134	0.002	1.59993e-11	0.2663	44.89
	rs2608703	12	41846769	A	C	0.0142	0.0017	1.9002e-16	0.4546	69.7716
	rs12299814	12	90216146	A	C	-0.0157	0.002	5.19996e-15	0.2525	61.6225
	rs2943465	12	19265921	C	T	0.0248	0.0039	2e-10	0.9444	40.4366
	rs11173522	12	60953472	A	C	0.0128	0.0021	1.09999e-09	0.2078	37.1519
	rs11115176	12	82465797	C	T	-0.0121	0.0019	2e-10	0.2399	40.5568
	rs4842491	12	89905537	T	C	0.0098	0.0018	4e-08	0.7138	29.642
	rs11609659	12	108296260	C	T	-0.0154	0.002	2.19989e-14	0.2371	59.29
	rs12369179	12	122963550	T	C	-0.0359	0.0031	2.49977e-31	0.08782	134.111
	rs11611246	12	939480	T	G	0.024	0.002	5.00035e-32	0.21	144
	rs1843328	12	17111188	A	C	-0.0099	0.0017	7.90005e-09	0.5085	33.9135
	rs7318817	13	28617708	T	C	-0.0155	0.0018	2.70023e-18	0.6071	74.1512
	rs1927790	13	96922191	C	T	0.0148	0.0016	1.80011e-19	0.4109	85.5625
	rs9522285	13	112230701	A	G	0.0127	0.0017	2.49977e-13	0.4143	55.8097
	rs6561943	13	58356761	T	C	0.0119	0.0019	4.20001e-10	0.2595	39.2271
	rs9300422	13	98223320	G	A	-0.0103	0.0018	4e-09	0.6903	32.7438
	rs7334078	13	99120484	C	T	-0.0121	0.0019	2.19999e-10	0.2882	40.5568
	rs1218822	13	28011963	A	G	0.0168	0.0017	1.9002e-22	0.6663	97.6609
	rs7983065	13	33380786	T	C	-0.0148	0.0017	8.9002e-18	0.4503	75.7924
	rs12429545	13	54102206	A	G	0.0316	0.0025	9.60064e-38	0.1248	159.77
	rs8181823	13	65477940	C	A	0.0127	0.002	4.09996e-10	0.7614	40.3225
	rs9547153	13	85903717	G	A	0.0098	0.0017	8.70001e-09	0.3839	33.2318
	rs1112613	13	53651850	A	G	-0.0133	0.0023	3.40001e-09	0.1762	33.4386
	rs9538162	13	59265043	C	T	-0.0156	0.0018	4.79954e-19	0.4138	75.1111
	rs1144387	13	78365190	C	G	0.0098	0.0017	1.6e-08	0.5714	33.2318
	rs7998796	13	81020036	G	A	0.0105	0.0018	1.09999e-08	0.3373	34.0278
	rs2479958	13	111984244	G	A	-0.0154	0.0018	1.50003e-17	0.5075	73.1975
	rs17446257	13	40749213	A	G	0.0153	0.0026	2.90001e-09	0.1292	34.6287
	rs9571687	13	67472713	A	C	-0.0129	0.0018	2.80027e-12	0.329	51.3611
	rs1330052	13	86536006	G	C	0.0132	0.0018	1.50003e-13	0.3504	53.7778
	rs3007105	14	47367616	T	C	0.0142	0.0017	1.10002e-17	0.4697	69.7716
	rs4981693	14	29680331	A	G	0.0206	0.002	6.90081e-24	0.771	106.09
	rs226000	14	30488699	T	C	0.0119	0.0022	3.59998e-08	0.8245	29.2583
	rs3902951	14	69789755	G	T	0.0134	0.002	7.00003e-12	0.2455	44.89
	rs1285997	14	91513029	G	C	0.0142	0.0019	1.20005e-13	0.7153	55.856
	rs9989141	14	94006257	T	C	0.0162	0.0017	3.59998e-21	0.6387	90.8097
	rs709400	14	104149475	G	A	-0.015	0.0017	4.60045e-19	0.3818	77.8547
	rs7148846	14	40133821	G	T	0.0124	0.0022	2.19999e-08	0.1896	31.7686
	rs4430672	14	63094407	C	T	-0.0127	0.0022	3.89996e-09	0.8004	33.3244
	rs217671	14	62360464	G	A	0.0144	0.0019	1.29987e-13	0.2719	57.4404
	rs768840	14	73143457	A	G	0.0114	0.0018	2e-10	0.4183	40.1111
	rs7144011	14	79940383	T	G	0.0282	0.002	5.19996e-47	0.2136	198.81
	rs12888545	14	88308044	G	A	0.0136	0.002	9.09913e-12	0.2519	46.24
	rs10132280	14	25928179	A	C	-0.0223	0.0018	5.60015e-35	0.3017	153.485
	rs872281	14	40834177	T	C	-0.0151	0.0023	4.70002e-11	0.1728	43.1021
	rs12888955	14	103256877	A	G	-0.0178	0.0018	1.39991e-22	0.6513	97.7901
	rs1836303	15	46539116	G	A	0.0116	0.0018	5.30029e-11	0.3873	41.5309
	rs3736485	15	51748610	G	A	-0.0134	0.0016	2.49977e-16	0.5443	70.1406
	rs339991	15	60913637	G	A	0.0124	0.0018	1.20005e-12	0.5631	47.4568
	rs12593036	15	81058652	G	A	-0.0154	0.0019	3.80014e-16	0.2993	65.6953
	rs4906908	15	27040082	G	T	0.0103	0.0017	2.5e-09	0.5253	36.7093
	rs8036040	15	36402716	A	C	0.0109	0.0017	2.69998e-10	0.4932	41.1107
	rs10518694	15	53072673	A	C	0.0146	0.0025	3.29997e-09	0.1424	34.1056
	rs17238110	15	62150364	G	A	-0.0353	0.005	1.99986e-12	0.1634	49.8436
	rs16953563	15	66686770	A	G	-0.0134	0.002	1.50003e-11	0.2516	44.89
	rs11855853	15	78012618	T	C	-0.0145	0.002	2.39994e-13	0.2649	52.5625
	rs7172627	15	31877690	G	A	0.0117	0.0017	1.10002e-11	0.4719	47.3668
	rs17311369	15	47709199	T	C	-0.0104	0.0019	3.09999e-08	0.3278	29.9612
	rs13329567	15	68104367	T	C	-0.0293	0.002	1e-50	0.2308	214.623
	rs7181498	15	95271404	C	T	-0.0163	0.0018	1e-19	0.6309	82.0031
	rs12905439	15	99521883	G	C	-0.0118	0.0018	1.40001e-10	0.3393	42.9753
	rs9806742	15	73051219	A	G	0.0208	0.0026	1.39991e-15	0.8826	64
	rs12914489	15	74187937	A	G	0.0165	0.0026	3.79997e-10	0.1103	40.2737
	rs8027205	15	98280959	G	C	-0.0108	0.0018	1.40001e-09	0.3967	36
	rs12448257	16	3599655	A	G	0.0184	0.002	8.10028e-20	0.218	84.64
	rs879620	16	4015729	T	C	0.0231	0.0018	5.30029e-38	0.6179	164.694
	rs9926784	16	19941968	C	T	-0.0258	0.0021	9.8992e-35	0.1822	150.939
	rs9927848	16	23833071	A	C	-0.0122	0.002	6.4e-10	0.7326	37.21
	rs1477199	16	53712135	G	A	0.0228	0.0024	9.3994e-22	0.1451	90.25
	rs825688	16	73595718	T	C	-0.0095	0.0017	4.70002e-08	0.456	31.2284
	rs2361988	16	398151	C	T	-0.0155	0.002	5.19996e-15	0.2539	60.0625
	rs1896767	16	62838304	A	G	-0.0109	0.0017	2.39999e-10	0.5376	41.1107
	rs4786903	16	6697104	G	A	0.0125	0.002	3.50002e-10	0.7368	39.0625
	rs7196720	16	24534662	C	T	-0.0129	0.0017	7.29962e-14	0.5068	57.5813
	rs3814883	16	29994922	T	C	0.0232	0.0017	1.10002e-40	0.4764	186.242
	rs8047395	16	53798523	A	G	0.0642	0.0017	1e-200	0.5061	1426.17
	rs12922346	16	82438337	C	G	0.0136	0.002	1e-11	0.2657	46.24
	rs4783830	16	54255346	A	G	-0.0105	0.0019	2.39999e-08	0.3074	30.5402
	rs889398	16	69556715	T	C	-0.0196	0.0016	1.29987e-32	0.4247	150.062
	rs12933482	16	72189604	G	A	0.0186	0.0028	4.90004e-11	0.1048	44.1276
	rs7206608	16	82872628	G	C	0.0132	0.0019	1.29987e-12	0.3146	48.2659
	rs7498665	16	28883241	G	A	0.0271	0.0017	5.60015e-60	0.4038	254.121
	rs6500208	16	49011249	A	G	0.014	0.002	4.10015e-12	0.2006	49
	rs756717	16	72996162	A	G	-0.0148	0.0017	5.40008e-18	0.3973	75.7924
	rs4516268	17	1846831	A	C	-0.0217	0.0021	5.19996e-25	0.1925	106.778
	rs4986044	17	21261560	T	C	-0.0164	0.0016	3.29989e-23	0.4687	105.063
	rs208015	17	46252346	C	T	-0.0356	0.0034	1.39991e-25	0.9216	109.633
	rs4968656	17	61616959	G	A	0.0116	0.0019	8.19993e-10	0.3216	37.2742
	rs12939549	17	78611724	G	A	-0.018	0.0016	2.70023e-28	0.4335	126.562
	rs12936083	17	4801887	G	A	0.0139	0.0019	4.10015e-13	0.3267	53.5208
	rs12150665	17	34914787	C	T	-0.0162	0.0017	1.59993e-22	0.4058	90.8097
	rs2411182	17	35059718	A	G	0.0123	0.0019	7.70016e-11	0.6943	41.9086
	rs962273	17	46978353	C	T	0.0137	0.0019	2.60016e-13	0.7057	51.9917
	rs3935648	17	79085335	G	C	-0.0125	0.0022	6.80002e-09	0.2328	32.2831
	rs1075901	17	15943910	C	T	0.0121	0.0016	1.20005e-13	0.5639	57.1914
	rs7222349	17	42304644	A	G	0.0115	0.0018	3.29997e-10	0.3441	40.8179
	rs391300	17	2216258	C	T	-0.0119	0.0017	3.10027e-12	0.6275	49
	rs11656076	17	31464270	A	G	-0.0142	0.0021	5.60015e-12	0.2254	45.7234
	rs8071182	17	55336155	A	G	0.0133	0.0022	2.1e-09	0.1735	36.5475
	rs12602912	17	65870073	T	C	0.0176	0.0021	9.8992e-18	0.2048	70.2404
	rs8097672	18	1839601	T	A	0.02	0.0025	8.4004e-16	0.1528	64
	rs1430387	18	58227112	C	T	-0.0114	0.0017	5.79963e-11	0.4295	44.9689
	rs9783858	18	42534584	T	C	0.0091	0.0017	3.29997e-08	0.5191	28.654
	rs8097783	18	58051294	A	G	-0.0389	0.0031	7.19946e-36	0.07554	157.462
	rs17710386	18	63461201	C	T	0.0126	0.0018	1e-12	0.3319	49
	rs11150911	18	73498528	C	A	-0.0133	0.0018	4.70002e-13	0.7191	54.5957
	rs4800191	18	22461398	C	G	0.0103	0.0017	2.5e-09	0.6369	36.7093
	rs1365466	18	36182440	T	C	-0.0137	0.0019	3.29989e-13	0.7406	51.9917
	rs559231	18	39644247	T	G	0.0135	0.0018	2.39994e-14	0.3956	56.25
	rs663129	18	57838401	A	G	0.0545	0.0019	1.59956e-178	0.2301	822.784
	rs1241986	18	6873954	A	G	-0.0139	0.0024	1.09999e-08	0.8479	33.5434
	rs7239575	18	21120035	C	T	-0.0202	0.0017	7.39946e-32	0.4832	141.19
	rs1158805	18	40736590	A	C	-0.0137	0.0018	1.20005e-14	0.3766	57.929
	rs8090983	18	52586691	G	A	0.0118	0.0018	2e-10	0.3314	42.9753
	rs9951619	18	56882326	G	T	0.0156	0.002	1.39991e-15	0.7643	60.84
	rs287104	19	34290995	A	G	0.0115	0.0017	4.40048e-11	0.6604	45.7612
	rs895330	19	4060707	G	C	-0.0201	0.0023	5.50047e-19	0.1924	76.3724
	rs273504	19	18215247	G	A	0.0153	0.0018	4.40048e-18	0.4266	72.25
	rs17724992	19	18454825	G	A	-0.0183	0.0019	1e-22	0.2596	92.7673
	rs11880870	19	18830704	G	A	-0.0189	0.0017	1e-28	0.4801	123.602
	rs1982725	19	30618771	T	C	0.0097	0.0017	3.29997e-08	0.4778	32.5571
	rs11084553	19	31019780	G	A	-0.021	0.0024	1.80011e-18	0.1518	76.5625
	rs11672660	19	46180184	T	C	-0.034	0.0021	1.69981e-60	0.2049	262.132
	rs9304665	19	47602577	A	T	0.0229	0.002	2.90001e-29	0.7633	131.103
	rs10408324	19	51774806	T	C	-0.0124	0.0019	9.49948e-11	0.2744	42.5928
	rs12981256	19	1865901	A	G	0.0142	0.0018	1.10002e-15	0.5325	62.2346
	rs998732	19	19378671	G	A	-0.0171	0.0022	1.99986e-14	0.1578	60.4153
	rs17513613	19	30286822	C	T	0.0186	0.0018	3.59998e-26	0.3236	106.778
	rs769449	19	45410002	A	G	-0.0254	0.0027	2.29985e-20	0.1161	88.4993
	rs6050446	20	25195509	G	A	0.0343	0.0047	4.40048e-13	0.97001	53.2589
	rs11908637	20	47428485	A	G	-0.012	0.0021	4.90004e-09	0.236	32.6531
	rs6011457	20	61530915	A	T	-0.0116	0.0017	2.70023e-11	0.4975	46.5606
	rs4813619	20	2815715	T	G	-0.0108	0.0018	2.30001e-09	0.5101	36
	rs1321432	20	6614691	C	A	0.0201	0.0018	3.50026e-29	0.6321	124.694
	rs4012234	20	32553047	G	T	0.0141	0.0018	9.8992e-16	0.5924	61.3611
	rs2143253	20	41987392	A	G	-0.0188	0.0026	1.10002e-12	0.1189	52.284
	rs2425840	20	44904838	C	A	0.0119	0.0018	1.59993e-11	0.4059	43.7068
	rs8123881	20	15819495	G	A	0.0196	0.0024	4.40048e-16	0.1299	66.6944
	rs852056	20	17102860	C	T	-0.0128	0.002	1.79999e-10	0.7584	40.96
	rs1884389	20	1410582	T	C	-0.0103	0.0017	4e-09	0.4289	36.7093
	rs2423668	20	12430673	C	T	-0.0105	0.0019	2.80001e-08	0.5505	30.5402
	rs1409818	20	21381121	T	C	0.0201	0.0029	2.49977e-12	0.1156	48.0392
	rs17806379	20	51107290	T	C	-0.0258	0.0022	1.50003e-30	0.1789	137.529
	rs6512302	20	62691550	C	G	0.0142	0.002	2.09991e-12	0.7511	50.41
	rs427943	21	46570896	C	A	0.017	0.0017	7.29962e-23	0.5669	100
	rs2832283	21	30690558	A	G	0.0115	0.002	5.80003e-09	0.2208	33.0625
	rs13047416	21	40309436	G	C	-0.0154	0.0018	2.19989e-17	0.3769	73.1975
	rs2836964	21	40631006	C	T	-0.011	0.0018	1.29999e-09	0.3576	37.3457
	rs4818225	21	42629895	G	A	0.0117	0.0018	2.30001e-10	0.6606	42.25
	rs175165	22	20116015	G	T	-0.0103	0.0018	5.19996e-09	0.3941	32.7438
	rs9615905	22	48875699	T	C	0.011	0.0017	2.69998e-10	0.45	41.8685
	rs11538	22	18220831	G	A	0.0135	0.0023	3.29997e-09	0.1805	34.4518
	rs6712	22	50637922	C	G	0.0138	0.0025	4.39997e-08	0.1368	30.4704
	rs138289	22	32182708	T	A	-0.0103	0.0017	3.29997e-09	0.4829	36.7093
	rs2285178	22	38205989	C	T	0.0112	0.0019	9.40005e-09	0.3109	34.7479
	rs4820408	22	40604945	G	T	-0.0151	0.0017	2.09991e-19	0.592	78.8962
Waist circumference	rs10923712	1	119505434	A	G	0.036	0.0033	2.60016e-27	0.5603	119.008
	rs11205277	1	149892872	G	A	0.026	0.0036	2.60016e-13	0.3898	52.1605
	rs991967	1	218615451	C	A	0.026	0.0035	2.90001e-13	0.1897	55.1837
	rs2274432	1	184020945	A	G	0.024	0.0035	2.39994e-12	0.3729	47.0204
	rs9435732	1	17308158	T	C	-0.031	0.0037	7.59976e-17	0.175	70.1972
	rs6751657	2	33405151	C	T	0.019	0.0032	4.49997e-09	0.475	35.2539
	rs3791679	2	56096892	G	A	-0.036	0.0038	3.90032e-21	0.275	89.7507
	rs12991495	2	25486770	C	T	-0.026	0.0037	5.79963e-13	0.325	49.3791
	rs2124969	2	160989486	C	T	0.02	0.0034	1.2e-09	0.4083	34.6021
	rs2052670	2	66218481	G	A	0.02	0.0034	8.19993e-09	0.4083	34.6021
	rs12493901	3	171922055	A	G	-0.02	0.0033	9.20005e-10	0.4583	36.7309
	rs13083798	3	52649748	G	A	-0.02	0.0033	1.5e-09	0.4583	36.7309
	rs2371767	3	64718258	C	G	-0.024	0.0037	2.59998e-10	0.2083	42.0745
	rs1482852	3	156798294	G	A	-0.026	0.0034	3.69999e-14	0.4	58.4775
	rs12330322	3	72455355	T	C	-0.022	0.0039	1e-08	0.225	31.8212
	rs7430034	3	134342127	T	C	0.02	0.0034	4.79999e-09	0.5917	34.6021
	rs1344674	3	141125186	G	A	0.024	0.0032	7.50067e-14	0.4833	56.25
	rs7684221	4	17957354	A	G	-0.025	0.0045	2.1e-08	0.1917	30.8642
	rs7689420	4	145568352	C	T	0.029	0.0044	1.39991e-11	0.8083	43.4401
	rs2197271	4	82160348	G	C	0.027	0.0038	3.40017e-13	0.2417	50.4848
	rs7727544	5	131590534	T	C	0.02	0.0033	2.30001e-09	0.5917	36.7309
	rs2062708	5	32753672	C	T	0.026	0.0045	1e-08	0.15	33.3827
	rs459193	5	55806751	G	A	-0.023	0.0036	1.5e-10	0.7833	40.8179
	rs10041657	5	108152428	A	G	0.025	0.0038	9.09913e-11	0.2167	43.2825
	rs12656497	5	32831939	C	T	-0.022	0.0033	6.59933e-11	0.5167	44.4444
	rs6556301	5	176527577	T	G	0.026	0.0039	1.39991e-11	0.375	44.4444
	rs6905288	6	43758873	A	G	0.028	0.0036	3.29989e-14	0.575	60.4938
	rs2745353	6	127452935	T	C	0.029	0.0032	5.10035e-20	0.55	82.1289
	rs9389986	6	142661114	A	T	-0.024	0.0037	3.29989e-11	0.25	42.0745
	rs6900530	6	35280971	T	C	-0.055	0.0091	1.6e-09	0.0417	36.5294
	rs12207675	6	76237741	C	T	0.03	0.005	3.79997e-09	0.1333	36
	rs1776897	6	34195011	T	G	-0.058	0.0061	1.29987e-21	0.925	90.4058
	rs7759938	6	105378954	T	C	-0.028	0.0035	1.20005e-15	0.6417	64
	rs806794	6	26200677	G	A	-0.028	0.0036	5.70033e-15	0.275	60.4938
	rs1144	7	104756355	C	T	0.019	0.0035	3.09999e-08	0.275	29.4694
	rs822531	7	148629759	T	C	0.024	0.0044	2.59998e-08	0.7333	29.7521
	rs2214442	7	20392787	G	A	0.026	0.0045	3.89996e-09	0.4417	33.3827
	rs12700664	7	25875151	T	C	-0.018	0.0034	3.50002e-08	0.4833	28.0277
	rs7801581	7	27223771	T	C	0.026	0.004	1.40001e-10	0.2583	42.25
	rs849140	7	28183702	C	T	-0.028	0.0033	5.70033e-17	0.6	71.9927
	rs798502	7	2789880	C	A	-0.024	0.0036	2.90001e-11	0.275	44.4444
	rs12679556	8	72514228	G	T	0.025	0.0037	9.70063e-12	0.2083	45.6538
	rs11144688	9	78542286	A	G	-0.034	0.0059	4.49997e-09	0.0917	33.2088
	rs473902	9	98256235	G	T	-0.049	0.007	1.29987e-12	0.0583	49
	rs1108472	10	120954350	T	C	0.019	0.0033	1.2e-08	0.3583	33.1497
	rs780159	10	80907147	G	A	0.019	0.0034	1.6e-08	0.525	31.2284
	rs10748826	10	104354804	C	T	-0.022	0.0035	2.5e-10	0.4224	39.5102
	rs606452	11	75276178	C	A	-0.026	0.0046	8.79995e-09	0.8417	31.9471
	rs12317176	12	124404718	C	T	-0.021	0.0034	3.89996e-10	0.3833	38.1488
	rs754133	12	54418920	A	G	0.029	0.0035	4.00037e-17	0.3333	68.6531
	rs10784502	12	66343810	T	C	-0.018	0.0033	3.29997e-08	0.5167	29.7521
	rs2638953	12	28534415	C	G	0.023	0.0035	2.80027e-11	0.6333	43.1837
	rs4886782	15	74228810	A	G	-0.024	0.0035	4.19952e-12	0.2667	47.0204
	rs7162542	15	84514290	G	C	0.037	0.0033	1.20005e-28	0.5167	125.712
	rs4246302	15	100687967	G	A	0.021	0.0036	3.89996e-09	0.3333	34.0278
	rs4567683	15	100778837	G	A	-0.023	0.0037	1.29999e-09	0.7167	38.6413
	rs16957304	16	67334969	G	A	-0.059	0.011	2.5e-08	0.05	28.7686
	rs3764419	17	29164023	A	C	-0.02	0.0034	5.49997e-09	0.375	34.6021
	rs882367	17	59494574	T	C	-0.025	0.0035	1.50003e-13	0.7	51.0204
	rs4369779	18	20735408	C	T	0.041	0.004	1.39991e-24	0.7417	105.063
	rs4542783	19	8642160	C	T	-0.022	0.0039	2.19999e-08	0.3879	31.8212
	rs3786897	19	33893008	G	A	0.021	0.0034	4.90004e-10	0.4083	38.1488
	rs12608504	19	18389135	G	A	-0.02	0.0034	2.80001e-09	0.6583	34.6021
	rs1884897	20	6612832	G	A	-0.031	0.0034	9.49948e-20	0.625	83.1315
	rs2294239	22	29449477	G	A	-0.019	0.0034	2e-08	0.45	31.2284
Hip circumference	rs3738814	1	17331676	G	A	-0.03	0.0035	1.59993e-17	0.3729	73.4694
	rs11205303	1	149906413	C	T	0.042	0.004	6.4003e-26	0.3583	110.25
	rs1046934	1	184023529	C	A	0.022	0.0037	8.30004e-10	0.375	35.3543
	rs17346473	1	172083093	G	A	0.03	0.0039	2.60016e-14	0.2167	59.1716
	rs12048049	1	218597297	G	C	0.023	0.0038	1.2e-09	0.1917	36.6343
	rs12130243	1	113169667	G	T	-0.029	0.0051	1.89998e-08	0.2	32.3337
	rs12086130	1	51173603	T	C	0.038	0.006	1.7e-10	0.1	40.1111
	rs2820443	1	219753509	C	T	0.047	0.0038	2.80027e-35	0.3	152.978
	rs3791679	2	56096892	G	A	-0.04	0.0041	1.99986e-22	0.275	95.1814
	rs4973517	2	233161818	C	T	-0.027	0.0044	9.29994e-10	0.25	37.655
	rs1545552	2	33360338	G	A	0.03	0.004	8.49963e-14	0.7083	56.25
	rs10195252	2	165513091	C	T	0.023	0.0035	7.8001e-11	0.4417	43.1837
	rs10804591	3	129334233	A	C	-0.037	0.0042	1.10002e-18	0.85	77.6077
	rs1388251	3	56559244	G	A	-0.023	0.0039	1.79999e-09	0.2583	34.7798
	rs11242	3	53125922	C	T	-0.024	0.0035	2.60016e-12	0.575	47.0204
	rs724016	3	141105570	G	A	0.048	0.0035	8.00018e-43	0.4833	188.082
	rs17819328	3	12489342	G	T	-0.022	0.0036	5.19996e-10	0.45	37.3457
	rs2597513	3	13555836	T	C	-0.033	0.0057	8.40001e-09	0.875	33.518
	rs4243400	3	171970859	G	A	0.023	0.0035	3.29989e-11	0.5	43.1837
	rs6845078	4	17952208	T	C	-0.033	0.0048	6.4003e-12	0.1583	47.2656
	rs1662837	4	82168889	C	T	0.027	0.0037	3.59998e-13	0.275	53.2505
	rs9993613	4	73476014	G	T	-0.027	0.0045	6.80002e-10	0.4917	36
	rs1812175	4	145574844	G	A	0.054	0.0046	1.20005e-31	0.8083	137.807
	rs2247341	4	1701317	A	G	0.023	0.0036	2.69998e-10	0.4167	40.8179
	rs6556079	5	172997078	A	G	-0.028	0.0045	4.49997e-10	0.5917	38.716
	rs4868126	5	171283469	G	T	0.02	0.0036	1.5e-08	0.65	30.8642
	rs4620037	5	170875097	C	A	-0.024	0.0043	2.39999e-08	0.2083	31.152
	rs1173770	5	32821211	C	T	-0.026	0.0035	1.29987e-13	0.525	55.1837
	rs16894959	6	34825662	C	T	0.035	0.0048	2.90001e-13	0.1	53.1684
	rs7759938	6	105378954	T	C	-0.025	0.0037	5.19996e-12	0.6417	45.6538
	rs6570509	6	142716286	T	G	-0.043	0.0039	9.3994e-29	0.2583	121.565
	rs912057	6	6736931	G	A	-0.028	0.0036	3.69999e-15	0.6167	60.4938
	rs806794	6	26200677	G	A	-0.045	0.0038	2.29985e-31	0.275	140.235
	rs6903448	6	76173832	T	C	-0.035	0.0047	1.9002e-13	0.1583	55.455
	rs9388766	6	130354855	C	T	-0.026	0.0037	1.59993e-12	0.6667	49.3791
	rs42235	7	92248076	T	C	0.033	0.0038	1.59993e-18	0.3417	75.4155
	rs849141	7	28185091	G	A	-0.032	0.0038	1.69981e-16	0.7083	70.9141
	rs10950949	7	23519260	C	A	-0.021	0.0036	1.5e-08	0.3833	34.0278
	rs798489	7	2801803	T	C	-0.035	0.0039	5.40008e-19	0.275	80.5391
	rs7008867	8	23383204	A	G	0.023	0.004	4.70002e-09	0.2083	33.0625
	rs10958476	8	57095808	C	T	0.027	0.0045	1.2e-09	0.1417	36
	rs4130415	8	130718712	C	T	-0.037	0.0043	5.90065e-18	0.1917	74.04
	rs10123368	9	99111384	C	T	0.025	0.0043	3.29997e-09	0.2	33.8021
	rs11144688	9	78542286	A	G	-0.035	0.0063	2.69998e-08	0.0917	30.8642
	rs473902	9	98256235	G	T	-0.057	0.0075	3.40017e-14	0.0583	57.76
	rs606452	11	75276178	C	A	-0.028	0.0049	9.29994e-09	0.8417	32.6531
	rs686320	11	65244538	C	G	-0.031	0.0053	4.09996e-09	0.0917	34.2115
	rs11612228	12	576984	T	C	0.023	0.004	8.60003e-09	0.3167	33.0625
	rs10748128	12	69827658	T	G	0.025	0.0038	4.90004e-11	0.3583	43.2825
	rs12316131	12	123817796	C	T	0.032	0.0042	3.29989e-14	0.1917	58.0499
	rs2638953	12	28534415	C	G	0.023	0.0037	2.90001e-10	0.6333	38.6413
	rs1351394	12	66351826	C	T	-0.024	0.0034	9.60064e-13	0.5167	49.827
	rs12817549	12	94121314	C	T	-0.028	0.0035	1.10002e-15	0.4333	64
	rs3118914	13	51116901	T	G	-0.032	0.0042	1.69981e-14	0.1917	58.0499
	rs10140922	14	35830114	T	G	-0.03	0.0046	4.60045e-11	0.375	42.5331
	rs1254257	14	60832179	C	T	0.029	0.0048	9.09997e-10	0.2833	36.5017
	rs4246307	15	100763824	A	G	-0.024	0.0043	4.20001e-08	0.5083	31.152
	rs7162542	15	84514290	G	C	0.039	0.0035	4.30031e-29	0.5167	124.163
	rs5742915	15	74336633	C	T	0.02	0.0036	1.7e-08	0.55	30.8642
	rs2377058	16	89734831	G	A	0.023	0.0037	7.69999e-10	0.25	38.6413
	rs7187776	16	28857645	G	A	0.02	0.0035	1.5e-08	0.3667	32.6531
	rs3747579	16	4445327	T	C	0.022	0.0039	1.29999e-08	0.7333	31.8212
	rs17194040	16	53550898	A	G	0.024	0.004	6.19998e-10	0.3583	36
	rs2034088	17	423051	C	T	-0.021	0.0035	1.29999e-09	0.3833	36
	rs7223966	17	61893398	A	G	0.028	0.0038	1.59993e-13	0.325	54.2936
	rs13695	17	38545193	T	C	0.027	0.0044	5.99998e-10	0.275	37.655
	rs6501392	17	68434200	G	A	0.021	0.0034	3.89996e-10	0.4833	38.1488
	rs9890032	17	29165934	G	C	-0.025	0.0036	1.59993e-12	0.375	48.2253
	rs4239437	18	20732224	C	T	0.034	0.0043	3.69999e-15	0.7417	62.5203
	rs181553	18	46562030	A	G	0.028	0.0037	2.09991e-14	0.6833	57.2681
	rs12980348	19	2181607	G	T	0.028	0.0036	3.50026e-15	0.375	60.4938
	rs7274811	20	32333181	T	G	-0.024	0.004	1.29999e-09	0.2	36
	rs143384	20	34025756	G	A	0.044	0.0037	2.80027e-32	0.4	141.417
	rs2326788	20	6470094	A	G	-0.02	0.0036	2e-08	0.3083	30.8642
	rs1053593	22	35660875	T	G	0.021	0.0037	2.80001e-08	0.6583	32.2133
Waist-to-hip ratio	rs1106529	1	119531497	A	G	0.028	0.0038	2.19989e-13	0.725	54.2936
	rs1563355	1	219653101	C	T	0.031	0.0044	1.69981e-12	0.6864	49.6384
	rs714515	1	172352990	A	G	-0.019	0.0033	5.89997e-09	0.5417	33.1497
	rs6743060	2	629510	A	C	0.025	0.0043	1.5e-08	0.875	33.8021
	rs6736025	2	58797634	T	G	-0.024	0.0042	7.19996e-09	0.4083	32.6531
	rs1128249	2	165528624	T	G	-0.02	0.0033	7.79992e-10	0.4417	36.7309
	rs13424740	2	188083123	C	T	-0.024	0.0032	2.60016e-13	0.4667	56.25
	rs17451107	3	156797609	C	T	-0.021	0.0034	1.2e-09	0.375	38.1488
	rs2972164	3	12334416	C	T	0.019	0.0033	1e-08	0.5	33.1497
	rs2371767	3	64718258	C	G	-0.024	0.0037	1.2e-10	0.2083	42.0745
	rs13130484	4	45175691	T	C	0.019	0.0033	1.5e-08	0.4333	33.1497
	rs459193	5	55806751	G	A	-0.027	0.0037	3.40017e-13	0.7833	53.2505
	rs1294410	6	6738752	C	T	0.025	0.0033	1.99986e-14	0.625	57.3921
	rs998584	6	43757896	A	C	0.029	0.0036	4.79954e-15	0.475	64.892
	rs9491696	6	127452639	G	C	0.037	0.0032	1.39991e-30	0.525	133.691
	rs10245353	7	25858614	A	C	0.027	0.0041	3.50026e-11	0.1833	43.367
	rs12549058	8	72492238	G	T	0.037	0.006	8.30004e-10	0.0583	38.0278
	rs2398893	9	96758342	G	A	-0.02	0.0036	4e-08	0.3167	30.8642
	rs4929927	11	8658485	G	A	0.019	0.0033	1.6e-08	0.725	33.1497
	rs879048	11	27638934	A	C	0.022	0.004	3.59998e-08	0.8	30.25
	rs10783615	12	54349773	A	G	-0.034	0.0046	3.69999e-13	0.8667	54.6314
	rs10842708	12	26474867	A	G	-0.024	0.0036	3.10027e-11	0.8167	44.4444
	rs7973683	12	124449223	A	C	-0.02	0.0034	3.29997e-09	0.3833	34.6021
	rs1440372	15	67033151	C	T	0.022	0.0036	2.69998e-09	0.7417	37.3457
	rs1421085	16	53800954	C	T	0.043	0.0033	4.30031e-38	0.45	169.789
	rs4640244	17	21284223	G	A	0.02	0.0037	2.99999e-08	0.375	29.2184
	rs11663816	18	57876227	C	T	0.026	0.0037	3.10027e-12	0.3167	49.3791
	rs3786897	19	33893008	G	A	0.022	0.0033	2.49977e-11	0.4083	44.4444
	rs2287019	19	46202172	T	C	-0.025	0.0044	1.09999e-08	0.15	32.2831
	rs16996700	20	50981945	C	T	-0.021	0.0036	8.79995e-09	0.3	34.0278
	rs4823006	22	29451671	G	A	-0.019	0.0033	3.29997e-09	0.4667	33.1497
HDL cholesterol	rs12145743	1	156700651	G	T	0.0203	0.0036	1.80302e-08	0.3311	31.7971
	rs4650994	1	178515312	A	G	-0.021	0.0034	6.69607e-09	0.4828	38.1488
	rs12133576	1	93816400	G	A	-0.0243	0.0035	6.15035e-11	0.6451	48.2033
	rs1689797	1	182150978	A	C	-0.0358	0.0036	2.85167e-21	0.3021	98.892
	rs4846914	1	230295691	A	G	0.0479	0.0034	3.51318e-41	0.5844	198.478
	rs4660293	1	40028180	G	A	-0.0353	0.004	2.86286e-18	0.2361	77.8806
	rs12740374	1	109817590	T	G	0.0343	0.0041	1.68694e-15	0.2124	69.9875
	rs2642438	1	220970028	G	A	0.0303	0.0039	7.78037e-14	0.7454	60.3609
	rs12748152	1	27138393	T	C	-0.0506	0.0062	9.73644e-16	0.07124	66.6067
	rs1047891	2	211540507	A	C	-0.0269	0.0039	8.72991e-10	0.3021	47.5746
	rs1515110	2	227122216	T	G	-0.0323	0.0035	8.03711e-18	0.6187	85.1665
	rs676210	2	21231524	A	G	0.066	0.004	2.34477e-54	0.2309	272.25
	rs7607980	2	165551201	C	T	0.0447	0.0052	1.80717e-15	0.1491	73.8939
	rs13099479	3	52677478	A	G	0.036	0.0062	1.81899e-08	0.08971	33.7149
	rs2290547	3	47061183	A	G	-0.0297	0.0046	3.69003e-09	0.2111	41.6867
	rs2013208	3	50129399	T	C	0.0254	0.0036	8.91661e-12	0.5053	49.7809
	rs6805251	3	119560606	C	T	-0.02	0.0035	1.33199e-08	0.6187	32.6531
	rs13076253	3	131751775	C	A	-0.0283	0.0048	4.96101e-09	0.1478	34.7609
	rs687339	3	135932359	T	C	-0.0316	0.0042	7.10722e-13	0.7665	56.6077
	rs2606736	3	11400249	T	C	-0.0246	0.0043	4.79899e-08	0.6055	32.729
	rs10019888	4	26062990	G	A	-0.027	0.0046	4.90095e-08	0.1636	34.4518
	rs3822072	4	89741269	A	G	-0.0251	0.0034	4.05789e-12	0.4881	54.4991
	rs2602836	4	100014805	G	A	-0.0192	0.0034	4.96398e-08	0.5726	31.8893
	rs13107325	4	103188709	T	C	-0.0708	0.0078	1.06488e-15	0.07784	82.3905
	rs6450176	5	53298025	A	G	-0.0254	0.0039	6.87496e-10	0.2784	42.4168
	rs998584	6	43757896	A	C	-0.026	0.0038	2.26882e-11	0.5145	46.8144
	rs1936800	6	127436064	T	C	-0.02	0.0034	3.05499e-10	0.4723	34.6021
	rs9457931	6	160929904	G	A	-0.0552	0.0073	7.29625e-13	0.0686	57.1785
	rs3861397	6	139828916	G	A	-0.024	0.0036	8.4004e-11	0.3417	44.4444
	rs1980493	6	32363215	C	T	-0.0318	0.0048	3.764e-10	0.1227	43.8906
	rs205262	6	34563164	G	A	-0.0283	0.0039	3.87793e-13	0.2665	52.6555
	rs17145738	7	72982874	T	C	0.0408	0.0053	4.95222e-13	0.1174	59.2609
	rs4917014	7	50305863	G	T	0.0222	0.0036	1.02601e-08	0.3404	38.0278
	rs702485	7	6449272	G	A	0.0243	0.0034	6.4506e-12	0.4499	51.0804
	rs11765979	7	130445877	C	A	0.0412	0.0048	3.111e-17	0.4578	73.6736
	rs4142995	7	17919258	T	G	-0.0263	0.0037	9.36483e-12	0.3839	50.5252
	rs17173637	7	150529449	C	T	-0.0363	0.0057	1.89898e-08	0.09763	40.5568
	rs1866956	8	19748921	T	C	0.0217	0.0037	7.96398e-10	0.6755	34.3966
	rs4240624	8	9184231	A	G	0.0818	0.0058	1.32312e-45	0.9248	198.907
	rs2293889	8	116599199	G	T	0.0312	0.0035	4.27071e-17	0.5871	79.4645
	rs10808546	8	126495818	T	C	0.0409	0.0034	4.10582e-30	0.4459	144.707
	rs13702	8	19824492	C	T	0.1058	0.0038	1.27938e-160	0.3127	775.183
	rs10087900	8	144303418	A	G	-0.0231	0.0036	2.174e-09	0.4393	41.1736
	rs11789603	9	107647019	T	C	0.06	0.006	3.69488e-21	0.08971	100
	rs1883025	9	107664301	T	C	-0.0698	0.0041	1.49589e-65	0.2427	289.83
	rs2066714	9	107586753	C	T	0.0453	0.0071	7.25805e-10	0.1201	40.708
	rs686030	9	15304782	A	C	0.055	0.0049	4.2924e-27	0.8588	125.989
	rs12412743	10	114045333	T	C	-0.0291	0.0045	1.30701e-09	0.153	41.8178
	rs10761771	10	65230164	C	T	0.0198	0.0034	4.12003e-09	0.467	33.9135
	rs970548	10	46013277	C	A	0.0258	0.0039	1.706e-10	0.277	43.7633
	rs2250802	10	113921354	A	G	-0.034	0.0038	2.02209e-17	0.6807	80.0554
	rs964184	11	116648917	C	G	0.1065	0.0071	6.08555e-48	NA	225
	rs7112577	11	117044603	G	C	0.0826	0.0129	2.34002e-10	NA	40.9997
	rs3847502	11	47333685	A	C	0.048	0.0036	3.30598e-38	0.314	177.778
	rs102275	11	61557803	C	T	-0.0391	0.0035	6.40472e-28	0.372	124.801
	rs499974	11	75455021	A	C	-0.0263	0.0044	1.12001e-08	0.1755	35.7278
	rs12801636	11	65391317	A	G	0.0235	0.0042	3.14702e-08	0.2243	31.3067
	rs2454722	12	123171218	G	A	0.0351	0.0044	3.30826e-14	0.1451	63.6369
	rs4379922	12	125351116	C	T	0.0247	0.0036	9.55873e-12	0.3496	47.0748
	rs3741414	12	57844049	T	C	0.0296	0.004	6.09537e-14	0.1913	54.76
	rs11045163	12	20463526	G	A	0.0217	0.0035	3.19602e-09	0.4063	38.44
	rs11065987	12	112072424	G	A	-0.0222	0.0035	1.22501e-09	0.4222	40.2318
	rs2241210	12	109950144	G	A	0.0332	0.0035	2.48886e-20	0.5528	89.9788
	rs838876	12	125259888	G	A	-0.0493	0.0039	7.32487e-33	0.6741	159.796
	rs7306660	12	125327384	A	G	-0.0345	0.0036	3.34118e-19	0.3694	91.8403
	rs4983559	14	105277209	A	G	-0.0197	0.0036	9.56511e-09	0.6227	29.9452
	rs10468017	15	58678512	T	C	0.1179	0.0038	1.2106e-188	0.2757	962.632
	rs424346	15	59010962	T	C	0.0679	0.0113	4.84005e-08	0.04881	36.1063
	rs492571	15	44211273	C	T	-0.0663	0.009	1.26503e-12	0.04222	54.2678
	rs633695	15	58725839	G	A	0.0885	0.0054	7.81988e-58	0.285	268.596
	rs2241770	16	56866196	C	T	-0.0989	0.0057	6.78422e-60	0.1029	301.053
	rs9989419	16	56985139	G	A	0.1473	0.0036	1e-200	0.595	1674.17
	rs16965220	16	57065121	A	C	0.0219	0.0037	7.90897e-09	0.2982	35.0336
	rs16942887	16	67928042	A	G	0.0831	0.0051	8.28133e-54	0.1332	265.498
	rs2925979	16	81534790	C	T	0.0351	0.0037	1.32099e-19	0.7045	89.9934
	rs4148005	17	66882466	G	T	-0.0283	0.0036	5.74249e-14	0.2995	61.7971
	rs1877031	17	37814080	A	G	0.0336	0.0036	1.20393e-19	0.6755	87.1111
	rs4969178	17	76388202	G	A	0.0263	0.0035	1.53215e-12	0.6266	56.4645
	rs4939883	18	47167214	C	T	0.0799	0.0045	1.79597e-66	0.8193	315.26
	rs6567160	18	57829135	C	T	-0.0257	0.0041	2.91803e-09	0.2309	39.2915
	rs2278236	19	8431581	A	G	0.0331	0.0035	3.18493e-18	0.5435	89.4376
	rs737337	19	11347493	C	T	-0.0565	0.0061	4.56352e-17	0.0686	85.7901
	rs2075650	19	45395619	G	A	-0.0554	0.0051	9.71628e-26	0.1266	117.999
	rs2288912	19	45449199	G	C	0.0297	0.0036	7.14825e-15	0.4987	68.0625
	rs103294	19	54797848	T	C	0.0523	0.0044	3.99485e-30	0.186	141.286
	rs731839	19	33899065	A	G	0.022	0.0037	3.44096e-09	0.6583	35.3543
	rs4465830	20	44585420	G	A	-0.0597	0.0044	5.17488e-40	0.2018	184.096
	rs6031587	20	43038249	T	C	-0.0488	0.0074	1.91902e-09	0.0686	43.4887
	rs181360	22	21928916	G	T	-0.0376	0.0042	9.23847e-18	0.1992	80.1451
LDL cholesterol	rs7534572	1	62999675	G	C	0.0407	0.0058	1.28795e-11	0.69	49.2417
	rs2642438	1	220970028	G	A	0.0352	0.0042	7.31813e-16	0.7454	70.2404
	rs2587534	1	234849339	A	G	0.0391	0.0037	8.05564e-25	0.5277	111.673
	rs12066643	1	56240278	T	C	-0.0389	0.0064	1.06299e-08	0.1187	36.9436
	rs4970712	1	92993547	C	A	0.0339	0.0044	2.4581e-13	0.8061	59.36
	rs10903129	1	25768937	G	A	0.0328	0.0037	3.0297e-17	0.5369	78.5858
	rs11591147	1	55505647	T	G	-0.497	0.018	8.57038e-143	0.01715	762.373
	rs6693893	1	109797763	C	T	-0.0767	0.0132	2.87601e-08	0.03562	33.7631
	rs12748152	1	27138393	T	C	0.0499	0.0066	3.20922e-12	0.07124	57.1628
	rs2495495	1	55496556	C	T	-0.0342	0.0059	3.51998e-08	0.8654	33.6007
	rs7551981	1	55719166	T	G	0.0472	0.0038	1.36207e-33	0.595	154.283
	rs4970834	1	109814880	T	C	-0.1503	0.0047	1e-200	0.1873	1022.64
	rs267733	1	150958836	G	A	-0.0331	0.0053	5.28506e-09	0.1372	39.0036
	rs72902576	2	21275480	G	T	-0.0933	0.0133	9.57635e-12	0.03694	49.2108
	rs2030746	2	121309488	T	C	0.0214	0.0038	8.60498e-09	0.3984	31.7147
	rs16831243	2	135762344	T	C	0.0378	0.0055	9.06358e-12	0.1807	47.2344
	rs1250229	2	216304384	C	T	0.0243	0.0042	3.12997e-08	0.7889	33.4745
	rs1367117	2	21263900	A	G	0.1186	0.004	9.48418e-183	0.2876	879.122
	rs6544713	2	44073881	C	T	-0.0806	0.0041	4.84284e-83	0.7058	386.458
	rs6709904	2	44080324	G	A	-0.055	0.0085	4.57699e-10	0.1135	41.8685
	rs2710642	2	63149557	A	G	0.0239	0.0038	6.08906e-09	0.6187	39.5575
	rs10490626	2	118835841	A	G	-0.0508	0.0069	1.69707e-12	0.07916	54.2037
	rs10195252	2	165513091	C	T	-0.0238	0.0039	3.81197e-08	0.4182	37.2413
	rs11563251	2	234679384	T	C	0.0345	0.0062	4.49904e-08	0.1253	30.9638
	rs17404153	3	132163200	T	G	-0.0336	0.0054	1.83202e-09	0.1438	38.716
	rs7640978	3	32533010	T	C	-0.0392	0.0069	9.83694e-09	0.1055	32.2756
	rs9875338	3	12296469	A	G	-0.027	0.0037	2.21004e-11	0.3879	53.2505
	rs6818397	4	3434885	G	T	-0.0224	0.004	1.67699e-08	0.5871	31.36
	rs12916	5	74656539	C	T	0.0733	0.0038	7.79112e-78	0.4314	372.084
	rs4530754	5	122855416	A	G	0.0275	0.0036	3.57602e-12	0.5818	58.3526
	rs6882076	5	156390297	C	T	0.0456	0.0038	3.30979e-31	0.6662	144
	rs10947332	6	32677440	A	G	0.0504	0.0056	6.96947e-18	0.1319	81
	rs6909746	6	116352750	T	C	-0.0263	0.0037	7.85959e-11	0.3918	50.5252
	rs3757354	6	16127407	T	C	-0.0382	0.0044	2.08689e-17	0.2098	75.374
	rs1408272	6	25842951	G	T	-0.052	0.0083	3.67502e-09	0.05277	39.251
	rs112201728	6	160551486	T	C	0.0675	0.0104	8.51393e-10	0.05805	42.1251
	rs1564348	6	160578860	C	T	0.0481	0.005	2.76185e-21	0.1451	92.5444
	rs13206249	6	16175022	A	G	-0.0378	0.0062	4.53398e-08	0.2164	37.1707
	rs16891156	6	160608804	C	A	0.0965	0.0171	8.23304e-09	0.01847	31.8466
	rs2315065	6	161108144	A	C	0.1102	0.0158	5.22998e-12	0.08707	48.6462
	rs2390536	7	21485397	A	G	0.0223	0.0038	2.037e-08	0.3681	34.4384
	rs4722551	7	25991826	C	T	0.0391	0.0049	3.94912e-14	0.1702	63.6739
	rs2073547	7	44582331	G	A	0.0485	0.0049	1.92309e-21	0.1939	97.9696
	rs2737252	8	116663898	A	G	-0.0314	0.0041	7.03882e-14	0.2559	58.6532
	rs7832643	8	145022657	T	G	0.0339	0.0038	2.67116e-17	0.405	79.5852
	rs13277801	8	59353534	T	C	-0.0338	0.0038	3.99393e-17	0.653	79.1163
	rs9987289	8	9183358	G	A	0.0714	0.0066	8.52904e-24	0.9248	117.033
	rs2954029	8	126490972	T	A	-0.0564	0.0036	2.09508e-50	0.4683	245.444
	rs3780181	9	2640759	G	A	-0.0445	0.0074	1.76401e-09	0.05277	36.1623
	rs1883025	9	107664301	T	C	-0.0296	0.0044	6.14045e-11	0.2427	45.2562
	rs579459	9	136154168	C	T	0.0665	0.0045	2.4188e-44	0.215	218.383
	rs2419604	10	113944271	G	A	-0.0302	0.004	7.49031e-14	0.6821	57.0025
	rs174583	11	61609750	T	C	-0.0522	0.0038	7.00326e-41	0.3747	188.701
	rs10893499	11	126241979	A	G	0.0521	0.0053	3.861e-21	0.1438	96.6326
	rs10832962	11	18656271	T	C	0.032	0.004	6.61912e-14	0.719	64
	rs964184	11	116648917	C	G	-0.0855	0.0078	2.00817e-26	NA	120.155
	rs3184504	12	111884608	C	T	0.0268	0.0038	4.20339e-12	0.5343	49.7396
	rs1169288	12	121416650	C	A	0.0375	0.004	6.44763e-21	0.3338	87.8906
	rs4942486	13	32953388	C	T	-0.0243	0.0037	2.261e-11	0.5383	43.1329
	rs8017377	14	24883887	A	G	0.0303	0.0038	2.51594e-15	0.4591	63.5796
	rs247616	16	56989590	T	C	-0.0547	0.0041	2.56626e-37	0.2929	177.995
	rs2000999	16	72108093	A	G	0.065	0.0046	4.21891e-41	0.1847	199.669
	rs1801689	17	64210580	C	A	0.1028	0.0139	9.80844e-12	0.03694	54.6961
	rs314253	17	7091650	C	T	-0.0242	0.0038	3.43598e-10	0.3351	40.5568
	rs2886232	17	67150176	C	T	-0.0451	0.0064	3.87614e-11	0.8799	49.6584
	rs6504872	17	45438952	T	C	0.0274	0.0037	3.47937e-13	0.4723	54.84
	rs2228603	19	19329924	T	C	-0.104	0.0072	4.43302e-44	0.07124	208.642
	rs6511720	19	11202306	T	G	-0.2209	0.0061	1e-200	0.09763	1311.39
	rs2965157	19	45176340	C	T	-0.1886	0.0112	7.29122e-62	0.02111	283.562
	rs7254892	19	45389596	A	G	-0.4853	0.0119	1e-200	0.03166	1663.13
	rs676388	19	49211969	C	T	0.0265	0.0039	1.31009e-11	0.4631	46.1703
	rs2738459	19	11238473	C	A	-0.0532	0.0058	2.261e-19	0.4446	84.1332
	rs75687619	19	45399344	T	G	0.1735	0.0161	8.05193e-24	0.02375	116.131
	rs12721109	19	45447221	A	G	-0.4462	0.0183	2.99226e-122	0.01715	594.507
	rs2328223	20	17845921	C	A	0.0299	0.005	5.63197e-09	0.2493	35.7604
	rs6065311	20	39724338	C	T	0.0417	0.0036	1.65615e-30	0.4604	134.174
	rs1800961	20	43042364	T	C	-0.0685	0.0106	6.03407e-10	0.0343	41.7609
	rs364585	20	12962718	G	A	0.0249	0.0038	4.27799e-10	0.6332	42.937
	rs6016373	20	39154095	G	A	-0.0349	0.0037	7.94694e-19	0.3734	88.9708
	rs4253776	22	46629479	G	A	0.0311	0.0059	3.35297e-08	0.124	27.7854
	rs5763662	22	30378703	T	C	0.0767	0.0121	1.191e-08	0.02507	40.1809
Total cholesterol	rs11802413	1	25760920	T	C	0.0287	0.0035	1.57616e-14	0.5369	67.24
	rs11591147	1	55505647	T	G	-0.3341	0.0173	8.82673e-86	0.01715	372.959
	rs646776	1	109818530	T	C	0.1272	0.0042	4.77529e-187	0.7876	917.224
	rs558971	1	234853406	G	A	0.0398	0.0036	7.02425e-28	0.5303	122.225
	rs2642438	1	220970028	G	A	0.037	0.004	1.28292e-18	0.7454	85.5625
	rs7534572	1	62999675	G	C	0.0629	0.0055	3.59667e-28	0.69	130.79
	rs6603981	1	92993807	T	C	0.0351	0.0043	7.84513e-15	0.8061	66.6312
	rs7551981	1	55719166	T	G	0.0358	0.0037	7.49722e-22	0.595	93.6187
	rs4988235	2	136608646	A	G	-0.0308	0.004	3.97466e-14	0.5237	59.29
	rs11694172	2	203532304	G	A	0.0277	0.0041	1.95101e-09	0.2164	45.6449
	rs2030746	2	121309488	T	C	0.0199	0.0037	3.60296e-08	0.3984	28.927
	rs17526895	2	118815958	G	A	-0.042	0.0067	5.77697e-09	0.07784	39.2961
	rs2287623	2	169830155	A	G	-0.0273	0.0036	4.08507e-12	0.595	57.5069
	rs9306897	2	21138066	C	T	-0.0488	0.0037	7.5145e-37	0.6966	173.955
	rs780093	2	27742603	C	T	-0.0515	0.0036	2.59119e-42	0.5871	204.649
	rs6544713	2	44073881	C	T	-0.0773	0.004	1.685e-81	0.7058	373.456
	rs6709904	2	44080324	G	A	-0.0545	0.0083	8.39499e-10	0.1135	43.1158
	rs11563251	2	234679384	T	C	0.0368	0.0059	1.26599e-09	0.1253	38.9038
	rs515135	2	21286057	C	T	0.1238	0.0046	6.38263e-151	0.7823	724.312
	rs13315871	3	58381287	A	G	-0.0355	0.0061	3.48001e-08	0.08047	33.8686
	rs7616006	3	12267648	G	A	-0.0315	0.0036	8.40621e-17	0.4446	76.5625
	rs7640978	3	32533010	T	C	-0.0376	0.0066	1.65798e-08	0.1055	32.4555
	rs6818397	4	3434885	G	T	-0.0254	0.0039	9.51043e-11	0.5871	42.4168
	rs4530754	5	122855416	A	G	0.0228	0.0035	1.67799e-09	0.5818	42.4359
	rs12916	5	74656539	C	T	0.0684	0.0036	4.54674e-74	0.4314	361
	rs6882076	5	156390297	C	T	0.0508	0.0037	5.35427e-41	0.6662	188.505
	rs2814982	6	34546560	T	C	-0.0441	0.0057	3.6779e-15	0.1069	59.8587
	rs3757354	6	16127407	T	C	-0.0348	0.0042	2.21513e-15	0.2098	68.6531
	rs9272775	6	32610257	C	T	0.0317	0.0055	2.12501e-08	0.2823	33.2195
	rs11153594	6	116354591	T	C	-0.029	0.0036	1.2659e-14	0.3918	64.892
	rs2315065	6	161108144	A	C	0.1102	0.0158	1.09799e-11	0.08707	48.6462
	rs1800562	6	26093141	A	G	-0.0565	0.0077	1.90502e-12	0.04617	53.8413
	rs9391858	6	32341398	G	A	0.0495	0.005	7.20444e-22	0.1939	98.01
	rs9376090	6	135411228	C	T	-0.0254	0.004	2.59502e-09	0.2718	40.3225
	rs112201728	6	160551486	T	C	0.0581	0.0099	1.19501e-08	0.05805	34.4415
	rs11753995	6	160575366	A	G	0.0489	0.0048	1.83908e-23	0.1464	103.785
	rs1997243	7	1083777	G	A	0.0332	0.005	2.719e-10	0.1306	44.0896
	rs12670798	7	21607352	C	T	0.0364	0.0041	9.47764e-17	0.2243	78.8198
	rs2073547	7	44582331	G	A	0.0456	0.0047	3.83001e-21	0.1939	94.1313
	rs2737252	8	116663898	A	G	-0.0331	0.0039	1.63418e-16	0.2559	72.0322
	rs9987289	8	9183358	G	A	0.0842	0.0063	1.84417e-36	0.9248	178.625
	rs2954029	8	126490972	T	A	-0.0622	0.0035	2.42103e-65	0.4683	315.824
	rs7832643	8	145022657	T	G	0.0289	0.0037	3.12104e-13	0.405	61.0088
	rs10088180	8	18228116	G	A	-0.0228	0.004	6.01797e-10	0.6781	32.49
	rs4738684	8	59393273	G	A	-0.0392	0.0037	1.11609e-23	0.6478	112.245
	rs1883025	9	107664301	T	C	-0.0671	0.0042	5.7491e-53	0.2427	255.239
	rs581080	9	15305378	C	G	0.0377	0.0047	1.02212e-13	0.8206	64.3409
	rs11789603	9	107647019	T	C	0.0427	0.0062	1.43913e-11	0.08971	47.4321
	rs2066714	9	107586753	C	T	0.0442	0.0076	1.136e-08	0.1201	33.8234
	rs579459	9	136154168	C	T	0.062	0.0044	8.82877e-42	0.215	198.554
	rs3780181	9	2640759	G	A	-0.0442	0.0071	6.66807e-10	0.05277	38.755
	rs12412743	10	114045333	T	C	-0.0298	0.0047	6.97606e-10	0.153	40.201
	rs10904908	10	17260290	G	A	0.025	0.0036	2.60076e-11	0.4538	48.2253
	rs2255141	10	113933886	G	A	-0.0314	0.0039	6.51328e-16	0.6807	64.8231
	rs10900221	10	45988597	A	G	0.0255	0.0041	7.96306e-09	0.2731	38.6823
	rs1535	11	61597972	G	A	-0.0497	0.0037	8.62383e-39	0.3628	180.43
	rs4752805	11	48018355	G	A	0.0251	0.0041	1.617e-09	0.2467	37.4783
	rs10832962	11	18656271	T	C	0.0315	0.0039	1.53886e-14	0.719	65.2367
	rs964184	11	116648917	C	G	-0.1214	0.0076	2.83792e-55	NA	255.159
	rs11220462	11	126243952	A	G	0.0474	0.0058	5.48656e-15	0.1425	66.7883
	rs3184504	12	111884608	C	T	0.0318	0.0037	1.62293e-17	0.5343	73.8671
	rs10773003	12	123775127	A	G	0.0369	0.0058	4.08301e-09	0.08839	40.4759
	rs4883201	12	9082581	G	A	-0.035	0.0056	1.74201e-09	0.1135	39.0625
	rs2244608	12	121416988	G	A	0.0313	0.0037	9.61834e-18	0.3391	71.5625
	rs6573778	14	24872209	C	T	-0.0263	0.0039	2.95801e-11	0.529	45.476
	rs10468017	15	58678512	T	C	0.0617	0.004	7.23269e-48	0.2757	237.931
	rs633695	15	58725839	G	A	0.0433	0.0058	1.0539e-14	0.285	55.7339
	rs2000999	16	72108093	A	G	0.0617	0.0044	6.80456e-41	0.1847	196.637
	rs247616	16	56989590	T	C	0.0499	0.004	4.46992e-32	0.2929	155.626
	rs6504872	17	45438952	T	C	0.025	0.0035	6.98715e-12	0.4723	51.0204
	rs2886232	17	67150176	C	T	-0.0358	0.0062	3.874e-08	0.8799	33.3413
	rs314253	17	7091650	C	T	-0.0233	0.0037	2.80802e-10	0.3351	39.656
	rs2156552	18	47181668	T	A	0.057	0.0047	1.2471e-31	0.8219	147.08
	rs2738459	19	11238473	C	A	-0.0387	0.0057	2.10911e-11	0.4446	46.097
	rs2228603	19	19329924	T	C	-0.1217	0.0069	1.04906e-62	0.07124	311.088
	rs281393	19	49224484	T	C	-0.0322	0.0055	4.25598e-08	0.3734	34.2757
	rs8103315	19	45254168	A	C	0.0422	0.0055	5.94155e-15	0.1359	58.8707
	rs75687619	19	45399344	T	G	0.1592	0.0153	3.60911e-22	0.02375	108.269
	rs6511720	19	11202306	T	G	-0.1851	0.0059	1e-200	0.09763	984.258
	rs386003	19	54792769	T	G	0.0344	0.0058	4.51898e-08	0.1992	35.1772
	rs7412	19	45412079	T	C	-0.3736	0.0096	1e-200	0.06596	1514.51
	rs6016373	20	39154095	G	A	-0.0319	0.0036	1.00207e-17	0.3734	78.5193
	rs1800961	20	43042364	T	C	-0.1062	0.0101	1.34215e-24	0.0343	110.562
	rs2277862	20	34152782	T	C	-0.0349	0.0052	5.25654e-11	0.1319	45.0447
	rs2235367	20	39830122	G	A	0.0357	0.0035	7.21938e-25	0.4565	104.04
	rs181360	22	21928916	G	T	-0.0278	0.0043	7.31897e-10	0.1992	41.7977
	rs138777	22	35711098	G	A	-0.0214	0.0037	4.74002e-08	0.6517	33.4522
	rs4253772	22	46627603	T	C	0.0322	0.0058	9.8519e-09	0.1187	30.8216
Triglycerides	rs12748152	1	27138393	T	C	0.0372	0.0059	1.09999e-09	0.07124	39.7541
	rs17513135	1	40035686	T	C	0.022	0.0039	1.63301e-08	0.2322	31.8212
	rs4587594	1	63133930	A	G	-0.0694	0.0035	3.50268e-82	0.31	393.172
	rs1321257	1	230305312	A	G	-0.0402	0.0034	5.98549e-31	0.5937	139.796
	rs1260326	2	27730940	C	T	-0.1148	0.0034	1e-200	0.5871	1140.06
	rs13389219	2	165528876	T	C	-0.0271	0.0034	2.59777e-15	0.409	63.5303
	rs2972146	2	227100698	T	G	0.0281	0.0034	2.97372e-15	0.6227	68.3054
	rs676210	2	21231524	A	G	-0.0733	0.0039	3.28398e-71	0.2309	353.247
	rs645040	3	135926622	T	G	0.0293	0.004	1.83021e-12	0.7691	53.6556
	rs10440120	3	12486964	A	C	-0.0306	0.0044	5.34318e-11	0.1675	48.3657
	rs6831256	4	3473139	G	A	0.0258	0.0035	1.60214e-12	0.409	54.338
	rs442177	4	88030261	T	G	0.0309	0.0033	1.31613e-18	0.5528	87.6777
	rs6882076	5	156390297	C	T	0.0286	0.0035	1.51286e-15	0.6662	66.7722
	rs9686661	5	55861786	T	C	0.0379	0.0044	2.54097e-16	0.1768	74.1947
	rs634869	6	139831757	C	T	-0.0272	0.0033	1.77582e-14	0.562	67.9376
	rs2239520	6	31088922	A	G	-0.0236	0.0037	4.144e-10	0.3734	40.6837
	rs998584	6	43757896	A	C	0.0293	0.0037	3.42373e-15	0.5145	62.7093
	rs719726	6	127414801	T	C	0.0199	0.0035	2.48599e-08	0.529	32.3273
	rs2665357	6	160848167	C	A	0.0212	0.0033	8.32703e-10	0.5092	41.2709
	rs2247056	6	31265490	C	T	0.0378	0.0039	3.861e-21	0.7823	93.9408
	rs287621	7	130435181	C	T	-0.0222	0.0037	7.67096e-09	0.7296	36
	rs4719841	7	25997536	G	A	0.0232	0.0034	8.86339e-11	0.3826	46.5606
	rs38855	7	116358044	G	A	-0.0187	0.0033	2.10902e-08	0.4736	32.1111
	rs11974409	7	72989390	G	A	-0.0899	0.0042	1.35988e-100	0.1939	458.164
	rs6995541	8	10671260	G	A	0.0265	0.0037	1.34307e-12	0.3219	51.2966
	rs12678919	8	19844222	G	A	-0.1702	0.0056	1.8197e-199	0.1214	923.726
	rs4738684	8	59393273	G	A	-0.0205	0.0035	8.81901e-09	0.6478	34.3061
	rs2954022	8	126482621	A	C	-0.078	0.0033	2.22844e-113	0.4697	558.678
	rs12676857	8	18266572	C	T	0.0332	0.0046	7.29122e-12	0.1544	52.0907
	rs1832007	10	5254847	G	A	-0.0327	0.0047	1.71791e-12	0.1319	48.4061
	rs2250802	10	113921354	A	G	0.023	0.0037	1.21001e-10	0.6807	38.6413
	rs2068888	10	94839642	A	G	-0.0241	0.0034	1.6819e-11	0.4908	50.2431
	rs10761762	10	65184717	C	T	-0.027	0.0033	1.06096e-17	0.467	66.9421
	rs10501321	11	47294626	C	T	-0.0216	0.0035	1.41198e-08	0.314	38.0865
	rs948690	11	116529468	C	T	-0.0306	0.0052	6.56599e-09	0.3047	34.6287
	rs174535	11	61551356	C	T	0.047	0.0034	1.73301e-41	0.3628	191.09
	rs7350481	11	116586283	C	T	-0.2254	0.0066	1e-200	0.90237	1166.33
	rs12280753	11	116613660	T	C	0.1931	0.0064	1.21899e-179	0.06728	910.342
	rs11613352	12	57792580	T	C	-0.028	0.0039	9.39723e-14	0.1913	51.545
	rs11057408	12	124464836	T	G	-0.0258	0.0035	2.0488e-12	0.3628	54.338
	rs2043085	15	58680954	C	T	-0.0327	0.0034	7.80908e-20	0.6319	92.4991
	rs588136	15	58730498	T	C	-0.0495	0.0041	3.36512e-30	0.7942	145.761
	rs16948098	15	44219607	A	G	0.08	0.0089	4.83838e-17	0.0409	80.7979
	rs749671	16	31088347	A	G	-0.0211	0.0034	6.10604e-10	0.3945	38.513
	rs247616	16	56989590	T	C	-0.0393	0.0037	1.12305e-25	0.2929	112.819
	rs3198697	16	15129940	T	C	-0.0198	0.0034	2.20699e-08	0.3826	33.9135
	rs8077889	17	41878166	C	A	0.0252	0.0042	9.87893e-09	0.2441	36
	rs7248104	19	7224431	A	G	-0.0222	0.0034	5.04499e-10	0.4169	42.6332
	rs3760627	19	45457180	C	T	0.0189	0.0034	5.29298e-09	0.4683	30.9005
	rs439401	19	45414451	C	T	0.0659	0.0038	1.42298e-66	0.6201	300.749
	rs10401969	19	19407718	C	T	-0.121	0.0065	9.70287e-70	0.07124	346.533
	rs731839	19	33899065	A	G	-0.0224	0.0036	2.651e-09	0.6583	38.716
	rs6029143	20	39118662	T	C	-0.0388	0.0071	4.93299e-08	0.05805	29.8639
	rs4810479	20	44545048	T	C	-0.0474	0.0038	2.06681e-34	0.7124	155.593
	rs3761445	22	38595411	A	G	0.0232	0.0034	8.06121e-12	0.6148	46.5606
Systolic blood pressure	rs7796	1	1684169	G	C	-0.3385	0.0314	4.99689e-27	0.4886	116.214
	rs2493296	1	3327032	T	C	0.4183	0.0442	3.1369e-21	0.1425	89.5635
	rs488834	1	10767902	T	C	-0.3799	0.0365	2.35396e-25	0.7645	108.331
	rs75461554	1	15810172	T	C	-0.3016	0.0377	1.17788e-15	0.2007	64
	rs404100	1	25366987	T	C	0.1935	0.0303	1.68298e-10	0.4513	40.7828
	rs1209384	1	43765089	G	A	-0.2558	0.0313	2.84774e-16	0.6122	66.7901
	rs11585169	1	150572037	A	T	0.1796	0.0308	5.34306e-09	0.5773	34.0025
	rs12731646	1	169090660	T	C	-0.189	0.0307	7.21207e-10	0.409	37.9007
	rs4651224	1	184585182	T	C	0.1986	0.0306	8.99912e-11	0.4474	42.1226
	rs12042924	1	197297417	C	T	0.1807	0.0303	2.62398e-09	0.4716	35.5657
	rs2724377	1	207974818	G	A	-0.1938	0.0301	1.286e-10	0.4697	41.4548
	rs7555285	1	209970355	C	G	0.2294	0.0376	1.054e-09	0.8011	37.223
	rs72742507	1	221265336	T	C	-0.2053	0.0328	3.80303e-10	0.2999	39.1769
	rs708117	1	228199902	A	G	0.2874	0.0302	1.58708e-21	0.5203	90.5648
	rs11210029	1	41865293	G	A	0.203	0.0313	8.91867e-11	0.3678	42.0633
	rs778124	1	56606206	A	G	0.2965	0.0311	1.45011e-21	0.3736	90.8926
	rs61772592	1	56979681	G	A	0.3181	0.0455	2.8622e-12	0.1255	48.877
	rs12136922	1	67007389	A	G	0.2027	0.0304	2.68906e-11	0.4949	44.4591
	rs76719272	1	156129796	T	C	-0.2738	0.0461	2.97002e-09	0.1312	35.2748
	rs263532	1	2164116	C	T	-0.1798	0.0307	4.71596e-09	0.4245	34.3007
	rs10779795	1	6677064	G	A	-0.2191	0.032	7.43704e-12	0.3387	46.8797
	rs34079867	1	27407850	T	C	0.1992	0.0354	1.78098e-08	0.266	31.6645
	rs7514579	1	94051350	C	A	-0.2243	0.0361	5.45205e-10	0.2288	38.6051
	rs59980837	1	115827266	T	G	1.0997	0.1163	3.31513e-21	0.0178	89.4106
	rs68085857	1	217737629	T	C	0.274	0.0357	1.67803e-14	0.234	58.9067
	rs4926499	1	249155909	C	G	0.2965	0.0438	1.33291e-11	0.8263	45.8249
	rs6699618	1	11881441	G	C	-0.9115	0.041	1.6788e-109	0.1599	494.249
	rs1889785	1	16348729	A	G	0.1782	0.0304	4.35101e-09	0.4552	34.3612
	rs12063372	1	59621911	A	G	0.1989	0.0318	3.85798e-10	0.3846	39.1215
	rs658780	1	78555928	G	T	0.2028	0.0347	5.28506e-09	0.2553	34.1568
	rs10776752	1	113044328	T	G	0.8211	0.0576	4.60999e-46	0.0809	203.211
	rs10914124	1	180865798	C	T	-0.234	0.0312	6.32121e-14	0.3833	56.25
	rs2853736	1	28838198	G	T	-0.2368	0.0331	8.33681e-13	0.3057	51.1808
	rs1408945	1	42364877	T	G	-0.3196	0.0304	8.33105e-26	0.4243	110.526
	rs786923	1	89242954	T	C	-0.3082	0.031	2.82488e-23	0.6239	98.8421
	rs11120093	1	207211326	T	C	-0.1792	0.0307	5.12897e-09	0.4082	34.0721
	rs2493134	1	230849359	C	T	0.3736	0.0309	1.10408e-33	0.4071	146.183
	rs1565440	1	243387788	A	G	0.1746	0.0311	1.935e-08	0.3752	31.5187
	rs13420463	2	37517566	G	A	-0.3143	0.036	2.71519e-18	0.2266	76.2226
	rs115262049	2	43196694	T	A	-0.5893	0.0552	1.2939e-26	0.0868	113.971
	rs2249105	2	65287896	G	A	-0.2927	0.0313	7.63484e-21	0.3679	87.4494
	rs10188003	2	66773469	T	C	0.1883	0.0307	8.79893e-10	0.393	37.6204
	rs6731373	2	68503044	A	G	0.1913	0.0326	4.18196e-09	0.3492	34.4346
	rs2580350	2	121996007	A	G	0.1769	0.0307	8.39305e-09	0.5609	33.2031
	rs11694601	2	174949358	G	A	0.1909	0.0309	6.41195e-10	0.4032	38.1676
	rs12694277	2	213188795	C	T	0.2018	0.0335	1.79602e-09	0.7054	36.2871
	rs2161967	2	218680529	G	T	-0.2836	0.0307	2.86814e-20	0.5721	85.3367
	rs139354822	2	242344695	C	T	-0.6115	0.0975	3.50502e-10	0.0296	39.3354
	rs17760259	2	19744462	C	T	0.2654	0.0304	2.2532e-18	0.4276	76.2175
	rs2384063	2	25187115	T	C	0.3266	0.0357	6.32995e-20	0.7607	83.6943
	rs1275985	2	26911745	T	C	-0.5411	0.0308	4.73042e-69	0.6133	308.641
	rs55944332	2	145726621	G	A	0.2613	0.0355	1.79184e-13	0.2368	54.1779
	rs12693982	2	204085635	T	C	0.2575	0.0309	7.49031e-17	0.4024	69.4444
	rs4952609	2	40555733	G	A	-0.2124	0.0347	9.60395e-10	0.2561	37.4671
	rs17257081	2	135630498	G	A	-0.2274	0.0392	6.35097e-09	0.1935	33.6518
	rs268263	2	164954174	A	T	0.5938	0.0353	1.77011e-63	0.7498	282.964
	rs13412750	2	191634958	A	G	-0.2889	0.0341	2.32488e-17	0.2708	71.7772
	rs1044822	2	230629138	T	C	-0.248	0.0424	5.15597e-09	0.1482	34.2115
	rs12464602	2	43397614	A	G	-0.2437	0.0315	1.01601e-14	0.6208	59.8536
	rs13016772	2	55779476	T	C	0.2522	0.0355	1.22687e-12	0.7651	50.47
	rs6732123	2	69534650	C	G	-0.1737	0.0307	1.51702e-08	0.4174	32.0127
	rs4577304	2	73403040	C	T	0.1767	0.0302	4.98701e-09	0.4767	34.2341
	rs10207726	2	112744260	T	C	-0.2142	0.033	8.06121e-11	0.296	42.1319
	rs62170470	2	146989797	C	T	-0.1972	0.0321	7.68493e-10	0.3983	37.7402
	rs3845811	2	208521512	G	C	0.2942	0.0309	1.87586e-21	0.4339	90.6501
	rs72847885	2	86326717	G	A	-0.2413	0.0318	3.07893e-14	0.337	57.5785
	rs6737318	2	114083120	G	A	-0.2348	0.0364	1.12899e-10	0.2218	41.6096
	rs55732192	2	162278233	T	G	-0.3358	0.0521	1.153e-10	0.0947	41.5419
	rs34727427	2	177016728	C	T	0.2353	0.0324	4.01698e-13	0.3168	52.7417
	rs1882212	2	182981968	G	A	-0.2753	0.0363	3.33503e-14	0.2207	57.5174
	rs3828282	2	218779144	G	C	-0.1857	0.0318	5.29395e-09	0.5721	34.1012
	rs10804330	2	227185749	C	T	-0.2351	0.0306	1.62293e-14	0.4332	59.0286
	rs2643826	3	27562988	T	C	0.4473	0.0306	1.741e-48	0.4505	213.676
	rs6788984	3	41107173	G	A	-0.2999	0.0432	3.80627e-12	0.1437	48.1932
	rs3772219	3	56771251	C	A	-0.2733	0.0324	3.09885e-17	0.3176	71.1523
	rs1375564	3	85656311	T	C	0.2579	0.0315	2.84381e-16	0.6395	67.0319
	rs12637573	3	121682388	G	A	0.1731	0.0302	9.94901e-09	0.5282	32.8534
	rs1199330	3	138101529	G	A	0.2654	0.047	1.65402e-08	0.1176	31.8864
	rs4955575	3	169534538	C	A	-0.2158	0.0348	5.63106e-10	0.2539	38.4543
	rs13091418	3	185329756	G	C	0.2234	0.0325	6.14752e-12	0.3341	47.2498
	rs9869437	3	196228360	A	C	-0.2001	0.0318	3.223e-10	0.3523	39.595
	rs189267552	3	20073193	A	T	-0.8664	0.139	4.54999e-10	0.0132	38.8515
	rs743395	3	37598382	T	C	0.2597	0.0317	2.54976e-16	0.3834	67.1159
	rs7618284	3	66422246	C	G	-0.1891	0.0331	1.10101e-08	0.3394	32.6383
	rs4499560	3	70920485	T	A	0.2199	0.0326	1.46285e-11	0.6829	45.5004
	rs9857362	3	74710462	C	A	-0.1727	0.0306	1.62301e-08	0.4709	31.8524
	rs9876694	3	141152017	T	C	0.4713	0.0651	4.64301e-13	0.0584	52.4123
	rs3980686	3	168697602	T	G	-0.4998	0.0487	1.02707e-24	0.1075	105.326
	rs1290784	3	169096900	T	C	0.4124	0.0303	2.96825e-42	0.4483	185.247
	rs262986	3	183435713	A	G	-0.2371	0.0305	7.66655e-15	0.4704	60.4315
	rs68115553	3	27704702	G	A	0.6445	0.1143	1.737e-08	0.0199	31.7946
	rs6771917	3	48108442	C	T	0.3793	0.0355	1.38899e-26	0.7523	114.159
	rs7615099	3	53143901	G	A	-0.1891	0.0321	3.90301e-09	0.3325	34.7035
	rs9880098	3	133949366	A	G	0.3081	0.0308	1.59294e-23	0.3946	100.065
	rs79539362	3	154680449	C	T	-0.4003	0.0504	2.08689e-15	0.1008	63.0827
	rs6788907	3	158212823	A	G	0.221	0.0339	7.30971e-11	0.2682	42.4996
	rs9848170	3	11495983	C	G	0.3231	0.0307	7.00971e-26	0.597	110.764
	rs4408839	3	153729768	G	A	0.2301	0.0345	2.42493e-11	0.2567	44.4831
	rs11925504	3	14943965	A	G	-0.2901	0.0305	1.77582e-21	0.5721	90.4682
	rs1052501	3	41925398	T	C	0.2262	0.0412	4.14295e-08	0.8329	30.1433
	rs6445583	3	53562894	A	G	0.2774	0.0349	1.89583e-15	0.7465	63.1774
	rs6438857	3	124557643	C	T	-0.2736	0.0305	3.13184e-19	0.4226	80.4697
	rs2111557	3	169325621	T	C	0.1764	0.0302	5.22096e-09	0.4675	34.118
	rs60909079	4	83830244	C	G	-0.2114	0.0351	1.73002e-09	0.2492	36.274
	rs72719160	4	144051276	T	A	0.2243	0.0324	4.33711e-12	0.3171	47.9257
	rs2610990	4	18008232	G	A	0.2903	0.0343	2.86286e-17	0.7359	71.6318
	rs62309747	4	48713862	A	G	-0.2244	0.0304	1.59294e-13	0.4734	54.4877
	rs1814951	4	111408718	A	G	-0.3231	0.0466	3.90931e-12	0.8785	48.0731
	rs7439567	4	138464842	T	C	0.2537	0.0309	2.30622e-16	0.4106	67.4099
	rs2353940	4	145740898	C	T	0.2075	0.0358	6.84605e-09	0.2493	33.5947
	rs12643599	4	156639846	G	A	-0.3134	0.0313	1.23197e-23	0.3605	100.256
	rs2498323	4	3451109	A	G	0.3171	0.0517	8.51491e-10	0.098	37.6194
	rs2291434	4	38387244	T	G	-0.2622	0.0303	5.10387e-18	0.5335	74.8825
	rs12511987	4	46595623	G	T	0.2329	0.0399	5.39299e-09	0.1774	34.0717
	rs12509595	4	81182554	C	T	0.8367	0.0334	2.5527e-138	0.2923	627.548
	rs17010957	4	86719165	C	T	0.534	0.043	1.78115e-35	0.1463	154.222
	rs73855810	4	148383424	A	G	0.2732	0.0434	3.04299e-10	0.1406	39.6262
	rs7683728	4	156402654	T	C	-0.3654	0.0304	2.43108e-33	0.5312	144.474
	rs1290933	4	2668217	A	C	-0.2847	0.0327	3.17176e-18	0.6919	75.8018
	rs55924432	4	26812737	T	C	0.2651	0.0317	5.69508e-17	0.401	69.936
	rs10028284	4	89752913	T	A	-0.2937	0.0398	1.69083e-13	0.1816	54.4555
	rs13107325	4	103188709	T	C	-0.9086	0.0592	4.21891e-53	0.0739	235.56
	rs1493132	4	108861082	C	T	0.1766	0.0318	2.72797e-08	0.3397	30.8409
	rs4834792	4	120555696	A	T	0.1973	0.0303	7.24102e-11	0.4796	42.4003
	rs869396	4	169688000	A	C	-0.2115	0.0305	4.12382e-12	0.4659	48.0863
	rs34535756	4	2246927	T	C	0.478	0.0786	1.181e-09	0.0394	36.9837
	rs60991988	4	54801228	G	T	-0.3789	0.0498	2.81968e-14	0.1069	57.8883
	rs13107261	4	63768826	A	G	-0.1778	0.0314	1.567e-08	0.3687	32.063
	rs10008637	4	77414144	C	T	-0.2157	0.0302	9.2406e-13	0.4595	51.0137
	rs11097909	4	106911321	C	T	0.3628	0.043	3.35274e-17	0.8528	71.1865
	rs17035181	4	157678511	G	T	-0.3074	0.0429	7.61377e-13	0.1448	51.3444
	rs11241313	5	114428167	T	C	-0.2071	0.0326	2.22602e-10	0.3112	40.3576
	rs12656497	5	32831939	C	T	0.6382	0.0307	7.14003e-96	0.5966	432.152
	rs7722243	5	50818437	A	G	-0.2048	0.0302	1.21004e-11	0.5043	45.9882
	rs12657950	5	61940569	T	C	0.455	0.059	1.26911e-14	0.0744	59.4729
	rs1422279	5	122470209	T	C	0.331	0.0309	1.05196e-26	0.3864	114.746
	rs10045307	5	127411454	G	C	0.2024	0.0362	2.20699e-08	0.227	31.2611
	rs702395	5	140086677	T	C	0.2318	0.0305	3.23892e-14	0.4369	57.76
	rs1957563	5	157474590	T	C	0.3629	0.0342	2.31686e-26	0.265	112.596
	rs13358657	5	157938070	G	A	0.388	0.0445	2.94985e-18	0.1332	76.0227
	rs3860770	5	173301427	A	G	-0.2663	0.0333	1.20088e-15	0.2916	63.952
	rs246973	5	68007803	T	C	0.2479	0.0335	1.45312e-13	0.2882	54.76
	rs9327297	5	122835051	G	C	-0.2747	0.0319	8.06678e-18	0.3324	74.1542
	rs10069690	5	1279790	T	C	0.3098	0.0369	4.47301e-17	0.2582	70.4872
	rs7725413	5	15695987	T	C	-0.1985	0.0359	3.07199e-08	0.7699	30.5726
	rs10941043	5	33194751	G	T	0.2585	0.0332	6.41505e-15	0.2902	60.624
	rs6870654	5	63831964	C	T	-0.2136	0.0347	7.58106e-10	0.2546	37.8917
	rs73103937	5	66280577	C	T	-0.2051	0.0344	2.355e-09	0.268	35.5479
	rs7703560	5	67678506	G	A	0.2246	0.0333	1.51217e-11	0.2998	45.4916
	rs6452769	5	87389027	A	G	-0.3143	0.0377	7.82168e-17	0.2053	69.5034
	rs76443575	5	96211594	C	G	-0.5233	0.0816	1.40101e-10	0.0359	41.1264
	rs11960210	5	157817634	C	T	-0.4727	0.0313	1.25285e-51	0.3755	228.078
	rs12153395	5	179411477	A	G	-0.3303	0.0486	1.06905e-11	0.1147	46.1896
	rs4957026	5	361148	G	A	-0.1982	0.0323	8.11895e-10	0.6601	37.6532
	rs1664781	5	53276301	A	G	0.2643	0.0326	5.69246e-16	0.6925	65.7293
	rs28650790	5	55861464	T	C	0.2287	0.0387	3.304e-09	0.1891	34.9229
	rs1871190	5	97953719	T	G	0.1954	0.0324	1.656e-09	0.3349	36.3713
	rs6892983	5	127845030	A	C	0.3427	0.0307	7.11377e-29	0.4022	124.61
	rs2913920	5	141726983	T	C	0.2418	0.0359	1.62293e-11	0.765	45.3653
	rs9349379	6	12903957	G	A	-0.2664	0.0312	1.30707e-17	0.407	72.9053
	rs67600122	6	31762844	T	G	0.4466	0.0309	2.66379e-47	0.4199	208.891
	rs1984195	6	79657391	A	G	0.2409	0.0303	1.76807e-15	0.4887	63.2104
	rs9486916	6	109013930	T	C	0.2657	0.0385	5.41876e-12	0.1979	47.6279
	rs79782817	6	25882678	T	G	0.5324	0.0499	1.42594e-26	0.1027	113.835
	rs13204703	6	140692862	C	T	-0.1967	0.035	1.94299e-08	0.2489	31.5844
	rs1293969	6	151959945	C	T	0.1988	0.0347	1.034e-08	0.2516	32.8227
	rs12661036	6	163737476	C	T	0.2104	0.0374	1.81999e-08	0.225	31.6481
	rs2745599	6	1613686	G	A	-0.2164	0.0317	8.95571e-12	0.448	46.6011
	rs1630736	6	12295987	T	C	-0.1706	0.0309	3.51601e-08	0.465	30.4818
	rs2815063	6	39262535	A	C	0.2755	0.0458	1.76299e-09	0.1315	36.1836
	rs10782230	6	126228512	A	G	0.2106	0.0302	2.91206e-12	0.4845	48.6298
	rs9401913	6	127159982	A	G	0.5202	0.0305	3.65595e-65	0.4387	290.898
	rs8180684	6	143200936	T	C	0.2134	0.0335	1.79999e-10	0.2896	40.5788
	rs2744139	6	22384718	C	T	-0.2369	0.0355	2.47913e-11	0.2376	44.5321
	rs12528975	6	30988017	A	G	0.4751	0.0747	1.98299e-10	0.0489	40.451
	rs9361836	6	82235408	T	C	0.2196	0.0324	1.24796e-11	0.3172	45.9383
	rs961764	6	117522156	G	C	0.1909	0.0305	3.74498e-10	0.5746	39.1753
	rs9285476	6	134159976	G	C	-0.1844	0.0333	3.07298e-08	0.2929	30.6643
	rs1575290	6	7715689	T	C	0.1973	0.0301	5.58599e-11	0.4733	42.9656
	rs9368222	6	20686996	A	C	0.2281	0.0339	1.83696e-11	0.2688	45.2742
	rs7763558	6	43349215	A	G	0.3363	0.0321	1.17004e-25	0.3241	109.76
	rs78648104	6	50683009	C	T	0.4287	0.0541	2.36483e-15	0.0925	62.7932
	rs6921291	6	97066242	T	C	0.3575	0.0385	1.57507e-20	0.1907	86.2245
	rs7765526	6	147713764	G	A	-0.201	0.0307	5.88166e-11	0.5367	42.8662
	rs17080102	6	151004770	C	G	-0.8085	0.0594	3.52209e-42	0.0694	185.262
	rs509833	6	159711515	G	A	-0.329	0.044	7.07946e-14	0.8614	55.9096
	rs7744902	6	166176722	A	G	-0.4088	0.0593	5.63767e-12	0.0766	47.5239
	rs67617547	7	90297177	G	C	-0.1799	0.0322	2.39299e-08	0.3303	31.2141
	rs2392929	7	106414069	G	T	0.7507	0.0379	1.95794e-87	0.2027	392.333
	rs34072724	7	130432469	A	G	-0.2422	0.0303	1.37309e-15	0.4889	63.8944
	rs73049928	7	4669949	G	A	0.2382	0.0392	1.19699e-09	0.1939	36.9242
	rs3807925	7	18543250	G	A	0.1859	0.0319	5.38902e-09	0.3504	33.9608
	rs12668436	7	47548893	C	T	0.2151	0.035	7.88297e-10	0.2459	37.7698
	rs35680304	7	130973495	T	C	0.2694	0.031	3.76184e-18	0.5929	75.5217
	rs10282122	7	2529623	T	C	-0.302	0.0327	2.45584e-20	0.6684	85.294
	rs200700882	7	1966831	G	A	0.2344	0.031	4.21794e-14	0.4019	57.1731
	rs28688791	7	19039605	C	T	0.3222	0.038	2.33507e-17	0.1982	71.8925
	rs112509803	7	24735004	C	G	-0.2641	0.0477	3.179e-08	0.1138	30.6549
	rs6957161	7	131361319	G	A	-0.2064	0.0345	2.197e-09	0.7382	35.7916
	rs73727605	7	149474622	A	G	0.3616	0.0623	6.60404e-09	0.0663	33.6884
	rs3918226	7	150690176	T	C	0.664	0.0575	8.46058e-31	0.0811	133.352
	rs10224210	7	151413194	C	T	0.3831	0.034	1.60398e-29	0.2789	126.96
	rs3735533	7	27245893	C	T	0.91	0.0577	5.29054e-56	0.9257	248.732
	rs6961048	7	27328187	G	C	0.5304	0.0497	1.42988e-26	0.104	113.892
	rs11977526	7	46008110	A	G	-0.3213	0.0312	6.62217e-25	0.4009	106.05
	rs848445	7	77572461	C	T	0.2025	0.0339	2.28402e-09	0.7149	35.6821
	rs42032	7	92237426	A	G	-0.3231	0.0345	7.39265e-21	0.2641	87.7073
	rs75672964	7	131321010	T	C	0.5885	0.0839	2.34801e-12	0.0418	49.2004
	rs1870735	7	155744303	G	C	-0.206	0.0311	3.60496e-11	0.5469	43.8746
	rs7821832	8	25889446	G	T	-0.4222	0.0348	6.67421e-34	0.2553	147.19
	rs1906672	8	38130025	A	G	0.2966	0.0358	1.20393e-16	0.2319	68.6398
	rs4734868	8	92793786	G	A	0.1844	0.0321	9.2151e-09	0.3303	32.9998
	rs4440615	8	141057641	A	G	-0.2201	0.0312	1.87413e-12	0.6321	49.7658
	rs4876133	8	1710404	C	G	0.22	0.0336	6.2273e-11	0.711	42.8713
	rs9918876	8	77681097	A	C	-0.2975	0.0498	2.28402e-09	0.1037	35.6874
	rs148401029	8	81386066	A	C	-0.4623	0.0848	4.96798e-08	0.0352	29.7205
	rs2470004	8	120358445	T	C	-0.3454	0.0392	1.28204e-18	0.8175	77.6377
	rs1821002	8	10640065	G	C	-0.3794	0.0307	5.19159e-35	0.5892	152.728
	rs7844887	8	23402482	A	G	0.2662	0.0363	2.40381e-13	0.2208	53.7778
	rs77375686	8	26043622	G	A	0.3467	0.0485	8.37722e-13	0.1117	51.1004
	rs2354862	8	64501744	C	A	-0.2507	0.0317	2.42326e-15	0.3593	62.5446
	rs62512914	8	82828857	G	A	-0.2066	0.0306	1.41808e-11	0.4152	45.5846
	rs1786345	8	101674751	C	A	-0.2073	0.0307	1.344e-11	0.4338	45.5955
	rs6986368	8	126513197	T	A	0.2132	0.0329	9.62498e-11	0.3274	41.9936
	rs4260863	8	129386613	G	C	-0.1911	0.0314	1.17101e-09	0.3837	37.0392
	rs4873492	8	51947549	T	C	0.3431	0.0403	1.61399e-17	0.1724	72.4822
	rs34917849	8	95278307	C	G	0.3124	0.0454	5.96623e-12	0.1268	47.3489
	rs2608029	8	129170126	G	C	-0.1805	0.032	1.60901e-08	0.3347	31.8167
	rs7463212	8	143991858	A	T	-0.2753	0.0305	1.80593e-19	0.5445	81.4728
	rs13253358	8	68920135	T	C	0.2127	0.033	1.128e-10	0.2979	41.5439
	rs2126474	8	76878957	T	G	-0.2601	0.0306	1.87111e-17	0.4125	72.25
	rs79069610	8	105921209	C	T	0.4005	0.0727	3.67799e-08	0.05	30.3484
	rs35783704	8	105966258	A	G	-0.4619	0.0507	8.81455e-20	0.1042	83.0004
	rs7012866	8	135616959	G	T	0.2325	0.0301	1.21088e-14	0.5009	59.6641
	rs4961293	8	141812374	T	C	0.2268	0.0303	7.3536e-14	0.4513	56.0274
	rs9886665	9	22942770	C	T	-0.2048	0.0343	2.47201e-09	0.7329	35.651
	rs1410222	9	77239540	T	C	0.2173	0.0388	2.16501e-08	0.8166	31.3658
	rs3104552	9	128153616	C	T	-0.2449	0.0303	6.31393e-16	0.4393	65.3269
	rs1332813	9	9350706	C	T	-0.2203	0.0314	2.31686e-12	0.6486	49.2232
	rs10980408	9	113249071	C	T	0.7606	0.0827	3.82825e-20	0.0359	84.5866
	rs60191654	9	753648	G	A	0.2382	0.0385	5.87503e-10	0.1882	38.2791
	rs76452347	9	35906471	T	C	-0.2974	0.0397	7.12853e-14	0.205	56.1178
	rs7026176	9	116670743	T	G	-0.1869	0.0299	4.00701e-10	0.5118	39.073
	rs4838021	9	125657099	T	C	-0.3009	0.0453	3.12968e-11	0.1289	44.1213
	rs927315	9	4117713	T	C	0.1689	0.0303	2.43798e-08	0.4713	31.0723
	rs4553000	9	34223553	T	C	-0.2035	0.03	1.09396e-11	0.5141	46.0136
	rs7045409	9	95201540	A	T	-0.1862	0.0313	2.54501e-09	0.3669	35.3892
	rs34025993	9	123516572	G	A	-0.223	0.0308	4.70652e-13	0.586	52.4214
	rs6271	9	136522274	T	C	-0.5547	0.0611	1.18304e-19	0.0735	82.4202
	rs11145807	9	139520789	G	A	-0.2135	0.0322	3.53671e-11	0.5943	43.9627
	rs4284362	10	45377839	A	C	-0.2256	0.0338	2.60976e-11	0.7181	44.5497
	rs4245599	10	60365755	G	A	0.1794	0.0305	4.03497e-09	0.5416	34.5975
	rs10749572	10	82136664	T	G	-0.203	0.0302	1.88018e-11	0.5444	45.1833
	rs2689690	10	95899706	T	C	-0.2702	0.0316	1.14604e-17	0.3678	73.1133
	rs11252324	10	4124568	T	G	-0.4164	0.0573	3.61327e-13	0.0771	52.8095
	rs12258967	10	18727959	G	C	-0.6327	0.0337	1.08293e-78	0.2953	352.481
	rs34130368	10	48411796	T	G	-0.3016	0.0497	1.279e-09	0.117	36.8256
	rs57946343	10	63499951	C	T	-0.716	0.0426	2.10184e-63	0.1473	282.492
	rs111866816	10	94441507	T	C	0.3569	0.0597	2.28802e-09	0.0709	35.7392
	rs11191580	10	104906211	C	T	-1.0995	0.055	7.73749e-89	0.0824	399.636
	rs12264186	10	32289986	T	C	0.2135	0.0387	3.58402e-08	0.1871	30.435
	rs2177843	10	75409877	T	C	0.4394	0.0432	2.79705e-24	0.1505	103.455
	rs1006545	10	102553647	T	G	0.6846	0.048	3.49704e-46	0.8872	203.419
	rs740746	10	115792787	A	G	0.4557	0.0342	1.42102e-40	0.7318	177.544
	rs7912283	10	133773019	A	G	-0.2144	0.0322	2.93833e-11	0.6468	44.3341
	rs12255372	10	114808902	T	G	0.2358	0.0335	1.93821e-12	0.2883	49.5448
	rs11592107	10	122968964	A	G	0.3024	0.0326	1.54703e-20	0.3096	86.0455
	rs1623474	10	18471794	T	C	0.3827	0.0321	7.66126e-33	0.3303	142.137
	rs3802517	10	28233469	A	T	0.2527	0.0301	4.64836e-17	0.4618	70.4819
	rs2236295	10	64564892	T	G	-0.3028	0.0309	1.04496e-22	0.3978	96.0273
	rs57866767	10	96023077	C	T	-0.4501	0.0304	1.13789e-49	0.4322	219.215
	rs117464403	10	107158054	A	G	0.864	0.1199	5.79562e-13	0.0183	51.9265
	rs60444686	10	115717311	A	G	0.5905	0.0782	4.42385e-14	0.0406	57.0199
	rs7093894	10	124234880	A	C	0.236	0.0427	3.16097e-08	0.1512	30.547
	rs1133400	10	134459388	G	A	0.2975	0.0376	2.52813e-15	0.214	62.6034
	rs871004	11	28512458	A	G	0.2336	0.0317	1.64816e-13	0.3481	54.3034
	rs2904315	11	48109948	G	A	0.2081	0.0325	1.57699e-10	0.6869	40.9994
	rs67885470	11	99998431	T	C	-0.2087	0.038	4.12401e-08	0.2094	30.1632
	rs604723	11	100610546	C	T	0.655	0.0339	2.54624e-83	0.7244	373.322
	rs7926110	11	107086143	G	T	-0.2603	0.0321	5.71084e-16	0.3267	65.7564
	rs74048190	11	2114221	C	T	0.4404	0.0757	6.07393e-09	0.0478	33.8457
	rs1544861	11	10679441	C	T	-0.1969	0.0318	5.65796e-10	0.6605	38.3387
	rs11604357	11	45351729	A	C	-0.277	0.0411	1.60103e-11	0.1622	45.423
	rs7107356	11	47676170	G	A	0.4598	0.0301	1.63005e-52	0.5041	233.348
	rs66864335	11	65390803	A	G	-0.3963	0.0365	1.79391e-27	0.2211	117.886
	rs7395791	11	69262916	A	G	-0.2162	0.0308	2.1928e-12	0.4419	49.2731
	rs2289124	11	89224477	A	G	-0.308	0.0415	1.13501e-13	0.1673	55.0814
	rs10750441	11	130469044	T	C	0.1754	0.0319	3.74498e-08	0.6621	30.2328
	rs4980379	11	1888614	T	C	0.5764	0.032	2.46718e-72	0.3719	324.45
	rs2957688	11	10364963	A	G	0.3472	0.0304	2.73905e-30	0.4707	130.44
	rs17762	11	22492454	A	G	0.4117	0.0571	5.59887e-13	0.0777	51.9864
	rs1382472	11	27273967	A	G	-0.1917	0.0307	4.46601e-10	0.4041	38.9913
	rs2276153	11	58407740	G	C	-0.3296	0.0351	6.55541e-21	0.243	88.178
	rs72931748	11	69825414	G	A	-0.3967	0.0529	6.4003e-14	0.0985	56.2358
	rs641620	11	117074229	C	T	0.3193	0.044	3.73766e-13	0.1453	52.6614
	rs573455	11	117267884	G	A	-0.1994	0.0303	4.772e-11	0.539	43.3077
	rs2014408	11	16365282	T	C	0.5169	0.0373	1.25893e-43	0.2087	192.042
	rs177551	11	16930289	A	C	0.373	0.0442	3.46817e-17	0.1344	71.2153
	rs509564	11	57448117	T	C	0.2622	0.0363	5.08394e-13	0.226	52.1738
	rs74538877	11	67976593	C	G	-0.3855	0.0707	4.96604e-08	0.0557	29.731
	rs11222084	11	130273230	T	A	0.3363	0.0316	1.80302e-26	0.3621	113.261
	rs1340030	11	30182068	C	T	-0.1936	0.0312	5.77404e-10	0.3655	38.5036
	rs10501410	11	72088806	A	G	0.4122	0.0607	1.10205e-11	0.0692	46.1146
	rs78998485	12	434755	G	C	0.2449	0.0346	1.47911e-12	0.2557	50.0986
	rs7134440	12	53450097	T	C	0.4788	0.0562	1.57906e-17	0.0822	72.5831
	rs17249754	12	90060586	A	G	-0.8446	0.0403	1.24997e-97	0.1683	439.23
	rs10777213	12	90349999	A	G	-0.1786	0.0299	2.452e-09	0.5244	35.6796
	rs5742643	12	102837863	C	T	0.2233	0.0349	1.525e-10	0.7513	40.938
	rs117206641	12	133086888	T	C	0.3154	0.0499	2.66397e-10	0.1108	39.9505
	rs113695818	12	8837407	T	C	-0.1835	0.033	2.61999e-08	0.3032	30.9203
	rs1010064	12	20000315	C	A	-0.3571	0.0387	3.01995e-20	0.1837	85.1447
	rs2129869	12	26457650	T	A	0.2643	0.0361	2.44287e-13	0.2222	53.6019
	rs61917655	12	48210787	T	C	0.3427	0.0514	2.67979e-11	0.1014	44.4531
	rs7134677	12	54441498	T	C	-0.3851	0.0332	4.45554e-31	0.2978	134.546
	rs7980644	12	79959658	G	A	-0.2641	0.0404	6.29651e-11	0.8334	42.7341
	rs3819532	12	2436837	C	T	0.1875	0.0306	9.43604e-10	0.6087	37.5457
	rs2024385	12	12888438	A	T	-0.2642	0.0306	5.87625e-18	0.424	74.5457
	rs73075659	12	20373541	G	A	-0.3962	0.0321	5.52077e-35	0.3346	152.342
	rs12426261	12	50573037	G	A	-0.3775	0.0309	2.3142e-34	0.6208	149.251
	rs4143175	12	67782397	C	T	-0.2187	0.0352	5.10399e-10	0.7591	38.6022
	rs7963801	12	79685226	C	T	0.2362	0.0311	2.87276e-14	0.5779	57.6818
	rs1169078	12	122416254	G	C	0.1971	0.0327	1.67699e-09	0.3121	36.331
	rs11834380	12	50080878	A	C	-0.2785	0.051	4.76903e-08	0.0968	29.8202
	rs6490019	12	115920472	G	A	0.2897	0.0309	6.6115e-21	0.6204	87.8982
	rs7306710	12	66376091	C	T	0.2429	0.0303	1.02494e-15	0.519	64.2643
	rs7310615	12	111865049	G	C	-0.585	0.0306	1.31795e-81	0.5184	365.484
	rs1896326	12	115342956	A	G	-0.2797	0.0371	4.40453e-14	0.2291	56.8378
	rs35444	12	115552437	G	A	-0.4368	0.031	3.46737e-45	0.3862	198.537
	rs17245822	13	73131694	C	A	0.1899	0.0312	1.15199e-09	0.3733	37.046
	rs7331680	13	115000650	T	G	0.4101	0.0423	3.35197e-22	0.1491	93.9937
	rs75961402	13	56398286	A	G	0.2659	0.0418	1.945e-10	0.1534	40.4654
	rs483071	13	22294117	T	C	0.2709	0.0313	5.09331e-18	0.6248	74.9082
	rs9507885	13	27951090	T	C	-0.3208	0.0542	3.23303e-09	0.0953	35.0324
	rs9508495	13	30146201	T	C	-0.3557	0.0353	6.34308e-24	0.7565	101.536
	rs4274337	13	41967193	G	A	0.2968	0.0406	2.48428e-13	0.8303	53.4411
	rs7491248	13	47180671	A	G	0.2163	0.0362	2.37498e-09	0.2239	35.7023
	rs9526707	13	51489186	A	G	-0.2039	0.0323	2.76802e-10	0.3216	39.8501
	rs78474310	13	73826901	G	A	0.4699	0.0734	1.51199e-10	0.0448	40.9844
	rs6562778	13	74223828	G	A	-0.178	0.0304	4.95496e-09	0.5411	34.2841
	rs9549627	13	113652369	A	G	0.2846	0.05	1.24899e-08	0.1175	32.3989
	rs365990	14	23861811	G	A	-0.225	0.0312	5.95251e-13	0.3658	52.0063
	rs57786342	14	69260028	A	G	0.2317	0.0374	5.626e-10	0.2059	38.3803
	rs7154723	14	98590629	A	G	0.253	0.0309	2.72082e-16	0.385	67.0385
	rs8904	14	35871217	A	G	0.3061	0.0314	1.71317e-22	0.3678	95.0315
	rs72683923	14	50735947	C	T	-0.9587	0.1101	3.08035e-18	0.0212	75.8212
	rs3815460	14	73422259	G	C	0.285	0.05	1.20801e-08	0.1024	32.49
	rs7493678	14	39400917	T	A	0.189	0.0316	2.30802e-09	0.3486	35.7725
	rs35413927	14	53420358	G	A	0.3002	0.0328	5.25049e-20	0.3054	83.7671
	rs12883810	14	68032235	T	C	-0.2382	0.0428	2.69998e-08	0.1462	30.9739
	rs11159091	14	75074316	A	G	0.1978	0.0303	6.79204e-11	0.4615	42.6155
	rs75016974	14	100197940	T	C	-0.2513	0.0439	1.04701e-08	0.1423	32.7685
	rs12885878	14	104007555	G	A	0.2291	0.0367	4.32305e-10	0.7663	38.9689
	rs8003103	14	71451265	A	G	-0.1755	0.0319	3.59898e-08	0.3447	30.2672
	rs17562391	14	100133250	T	C	0.1967	0.0306	1.34899e-10	0.4186	41.3205
	rs2652812	15	63406170	T	C	-0.2516	0.0353	1.02707e-12	0.7544	50.801
	rs11636952	15	75114322	C	T	-0.5313	0.0328	4.22377e-59	0.6859	262.381
	rs1994158	15	86064327	G	A	-0.2513	0.0391	1.23299e-10	0.1807	41.3077
	rs17807723	15	90023558	A	G	-0.2721	0.0443	8.42694e-10	0.138	37.7268
	rs4932373	15	91429287	C	A	0.635	0.0328	2.49e-83	0.3258	374.8
	rs12906962	15	95312071	C	T	0.2653	0.0325	3.27718e-16	0.324	66.6358
	rs8030856	15	40314967	G	C	0.1764	0.031	1.21199e-08	0.3953	32.3798
	rs2589218	15	96785017	C	T	0.2258	0.0339	2.54273e-11	0.2703	44.3658
	rs4606697	15	100087596	A	G	-0.3196	0.0523	9.71091e-10	0.1041	37.3431
	rs28866311	15	41442195	G	T	0.2762	0.0302	5.45255e-20	0.4737	83.6437
	rs28429256	15	66931617	A	G	0.215	0.0325	3.88776e-11	0.3342	43.7633
	rs2627313	15	81006712	T	C	0.3208	0.0303	3.55222e-26	0.4454	112.094
	rs4775769	15	48939888	G	T	0.4162	0.0517	7.75711e-16	0.9055	64.8072
	rs3098186	15	50810621	T	C	-0.2422	0.0303	1.41091e-15	0.5156	63.8944
	rs4784541	16	51704452	C	T	0.2015	0.0307	4.9272e-11	0.5252	43.0798
	rs6540119	16	87984477	T	A	-0.2016	0.0322	3.92898e-10	0.666	39.1985
	rs1049212	16	4932929	G	A	0.299	0.0302	4.58987e-23	0.5693	98.0231
	rs35098810	16	60635748	C	A	-0.1967	0.0356	3.19801e-08	0.2317	30.5287
	rs146550789	16	66781040	C	T	0.4824	0.0778	5.63806e-10	0.0417	38.4464
	rs12596630	16	2065666	T	C	0.4278	0.0547	5.01072e-15	0.0903	61.1656
	rs2283500	16	4138378	C	A	-0.3106	0.0481	1.07701e-10	0.1102	41.6978
	rs62047964	16	70729954	T	C	0.5115	0.0686	9.29394e-14	0.0622	55.5959
	rs1012089	16	74171973	G	C	0.192	0.0302	1.94998e-10	0.5248	40.4193
	rs3950627	16	86436343	A	C	0.1851	0.0308	1.82398e-09	0.531	36.117
	rs908951	16	89697625	T	C	-0.2261	0.0315	7.1351e-13	0.4378	51.5205
	rs11641374	16	1347717	A	C	-0.1943	0.0309	3.26002e-10	0.5995	39.5393
	rs7186298	16	21088031	T	C	-0.2315	0.0302	1.88191e-14	0.4295	58.7609
	rs4888408	16	75432824	A	G	0.3653	0.0307	1.41514e-32	0.5855	141.587
	rs12926550	16	81510155	A	G	-0.2548	0.0324	3.4261e-15	0.3156	61.8456
	rs7198817	16	11945778	A	C	-0.1824	0.0313	5.99405e-09	0.6323	33.9595
	rs77924615	16	20392332	A	G	-0.4081	0.039	1.12305e-25	0.1986	109.497
	rs8044992	16	24811207	C	T	-0.2138	0.0331	1.068e-10	0.2877	41.7215
	rs34941092	16	50550137	A	G	-0.3225	0.0425	3.2337e-14	0.1498	57.5813
	rs8054587	16	86170044	C	T	-0.1665	0.0302	3.41099e-08	0.4728	30.3959
	rs79930761	17	7815712	T	C	-0.4688	0.0559	4.89892e-17	0.0872	70.3318
	rs9302885	17	76799898	G	A	-0.2242	0.0302	1.03395e-13	0.5548	55.1134
	rs8079811	17	1371473	G	C	0.2101	0.0325	1.02601e-10	0.6521	41.7913
	rs4925159	17	18185510	A	G	0.2174	0.0305	9.65606e-13	0.4246	50.8065
	rs9899540	17	30777924	T	A	-0.2011	0.0316	1.865e-10	0.6001	40.4995
	rs7213273	17	43155914	A	G	-0.4	0.0315	6.24022e-37	0.655	161.25
	rs17608766	17	45013271	C	T	0.6903	0.0433	2.47913e-57	0.1445	254.156
	rs62076622	17	61090958	G	A	-0.2363	0.0377	3.78504e-10	0.1987	39.2866
	rs4511593	17	7455536	T	C	-0.2881	0.0318	1.27909e-19	0.6528	82.079
	rs1551355	17	30032420	T	C	0.2098	0.0356	3.88597e-09	0.2334	34.7305
	rs9897429	17	47518378	A	G	0.2645	0.0319	1.18905e-16	0.52	68.7496
	rs1000423	17	59475642	T	C	0.4138	0.0346	6.5013e-33	0.7316	143.031
	rs56288724	17	60767135	G	A	0.2178	0.031	2.01094e-12	0.4169	49.362
	rs3764400	17	46123932	C	T	-0.3748	0.0445	3.68893e-17	0.1365	70.938
	rs11655604	17	79365861	T	C	-0.2033	0.0333	1.086e-09	0.3579	37.2723
	rs2760748	17	2001604	A	T	0.3626	0.0509	1.0539e-12	0.0981	50.7481
	rs113086489	17	7171356	T	C	0.3249	0.0307	3.80277e-26	0.5525	112.001
	rs7211535	17	19922364	G	A	0.1779	0.0304	4.61201e-09	0.5236	34.2456
	rs6504213	17	62381714	C	T	0.2982	0.0312	1.24796e-21	0.5818	91.3495
	rs1436138	17	75316880	G	A	-0.3119	0.0315	4.72716e-23	0.3633	98.0414
	rs34413141	18	777282	A	T	-0.3531	0.0393	2.46888e-19	0.1822	80.7254
	rs10048404	18	54578482	T	C	-0.2607	0.0317	1.90722e-16	0.3701	67.6338
	rs56407827	18	42179819	T	C	0.3603	0.034	2.78099e-26	0.2687	112.298
	rs7236548	18	43097750	A	C	0.3431	0.0388	8.51138e-19	0.1848	78.1948
	rs665445	18	51842682	A	C	-0.1909	0.0334	1.15199e-08	0.2794	32.6677
	rs62082230	18	22676071	A	T	-0.1884	0.0345	4.689e-08	0.2773	29.8211
	rs11874246	18	42596789	T	C	0.2856	0.0328	3.22478e-18	0.2963	75.8174
	rs1437649	18	48132646	A	G	-0.2189	0.0357	8.57294e-10	0.2345	37.5972
	rs10460108	18	73034151	G	A	-0.2141	0.0301	1.11995e-12	0.5199	50.5942
	rs1154214	18	24546824	G	T	0.2031	0.0306	3.27416e-11	0.6037	44.0532
	rs141958336	19	2165383	A	G	0.7807	0.078	1.35613e-23	0.043	100.18
	rs34518929	19	18455444	A	G	-0.22	0.0345	1.793e-10	0.2623	40.6637
	rs60138042	19	30350005	G	C	-0.3395	0.0619	4.14295e-08	0.0645	30.0814
	rs1433121	19	32591878	T	C	-0.228	0.0326	2.65522e-12	0.6906	48.9141
	rs11672660	19	46180184	T	C	0.2212	0.0381	6.31902e-09	0.1996	33.707
	rs12610654	19	5006598	G	A	-0.2315	0.032	4.40656e-13	0.3436	52.3362
	rs12978472	19	7257990	G	C	-0.845	0.049	1.228e-66	0.1241	297.387
	rs2291516	19	11508177	A	G	0.3708	0.0505	2.16521e-13	0.103	53.9134
	rs10420519	19	45298461	T	G	-0.4921	0.0887	2.85601e-08	0.0347	30.7794
	rs571689	19	49207554	T	C	0.228	0.0304	6.7655e-14	0.5196	56.25
	rs8113613	19	10350649	T	C	-0.2334	0.0398	4.58701e-09	0.1813	34.3903
	rs1848994	19	22111366	A	G	0.2012	0.0334	1.78698e-09	0.2828	36.288
	rs28572357	19	31867447	C	A	0.2733	0.0308	6.34016e-19	0.3977	78.7368
	rs7255933	19	45766729	A	G	0.2306	0.0345	2.44118e-11	0.2574	44.6766
	rs73046792	19	49605705	A	G	-0.3554	0.0426	7.23436e-17	0.1588	69.601
	rs6108787	20	10967214	G	T	0.4274	0.03	5.38146e-46	0.4704	202.968
	rs2801008	20	51788718	G	T	0.1876	0.0324	7.36902e-09	0.3183	33.5255
	rs6054139	20	6327810	A	G	0.2094	0.0306	8.22811e-12	0.606	46.8285
	rs2423514	20	10693337	G	A	-0.3011	0.0302	1.76685e-23	0.4589	99.4049
	rs6078093	20	11168669	A	G	-0.1849	0.0304	1.19501e-09	0.428	36.9936
	rs8125763	20	17883531	A	C	0.1761	0.0301	4.84295e-09	0.4717	34.2283
	rs6058088	20	30139886	G	T	-0.2832	0.0417	1.14393e-11	0.1561	46.1227
	rs6029756	20	40266681	A	G	-0.2712	0.033	1.88408e-16	0.3225	67.5385
	rs2598	20	47241618	G	A	-0.168	0.0303	2.86999e-08	0.467	30.7421
	rs6090907	20	47410231	A	G	-0.3854	0.0425	1.28588e-19	0.147	82.2329
	rs6026578	20	57463472	G	C	0.185	0.0316	4.59399e-09	0.6269	34.2744
	rs79384779	20	31214944	T	C	0.3179	0.0428	1.07696e-13	0.1512	55.1688
	rs6026744	20	57742388	T	A	0.7131	0.0461	6.99842e-54	0.1229	239.276
	rs17812022	20	19007099	T	C	-0.3613	0.0525	5.64547e-12	0.0958	47.3606
	rs6031431	20	42795152	G	A	0.2617	0.0304	7.04855e-18	0.4624	74.1072
	rs6062324	20	62446351	A	G	-0.3294	0.0363	1.18413e-19	0.2364	82.3444
	rs2833834	21	33814378	A	C	0.2177	0.0338	1.217e-10	0.2765	41.4843
	rs12627651	21	44760603	A	G	0.3498	0.0341	1.024e-24	0.2872	105.228
	rs2776037	21	16317933	C	T	0.1851	0.0309	2.146e-09	0.5849	35.8836
	rs1882961	21	16556367	T	C	0.2443	0.0326	6.68652e-14	0.3087	56.158
	rs34487963	21	44838330	A	C	-0.8819	0.1244	1.3499e-12	0.0185	50.2572
	rs7278003	21	44966069	C	T	0.1876	0.0304	6.62796e-10	0.5622	38.0819
	rs112854918	22	30588910	G	C	0.5577	0.1004	2.77402e-08	0.0255	30.8556
	rs2238787	22	19976406	A	G	0.2552	0.0332	1.45111e-14	0.292	59.0861
	rs28578714	22	50727921	C	T	-0.2066	0.0327	2.52802e-10	0.3938	39.9177
	rs12321	22	29453193	C	G	-0.2292	0.0303	3.81417e-14	0.4328	57.2195
	rs8142376	22	32001037	T	C	0.1676	0.03	2.19498e-08	0.491	31.2108
	rs148140538	22	50228044	T	C	-0.3252	0.0562	7.39095e-09	0.0808	33.4833
Diastolic blood pressure	rs12728150	1	27268737	G	A	0.2045	0.0318	1.28e-10	0.081	41.3554
	rs786921	1	89286673	A	G	-0.1145	0.0176	8.6278e-11	0.5957	42.3239
	rs17396055	1	94730954	A	G	-0.115	0.0184	4.134e-10	0.3324	39.0625
	rs72704264	1	145713305	C	G	0.117	0.0212	3.60296e-08	0.2172	30.4579
	rs7524019	1	167367193	T	C	0.1036	0.0174	2.59998e-09	0.492	35.4504
	rs1999996	1	184532090	G	A	0.1124	0.0176	1.67302e-10	0.4407	40.7856
	rs882624	1	201735913	T	C	-0.1571	0.0185	2.334e-17	0.3325	72.1122
	rs602521	1	227311066	A	G	0.1351	0.0195	3.97192e-12	0.2656	48
	rs1889785	1	16348729	A	G	0.1255	0.0174	5.61306e-13	0.4551	52.0222
	rs710249	1	43869235	C	G	0.1501	0.0174	6.42836e-18	0.4264	74.4154
	rs78256308	1	50814474	G	T	-0.4113	0.0657	3.73199e-10	0.0194	39.191
	rs10493408	1	66992054	A	C	0.1584	0.0255	5.09202e-10	0.1331	38.586
	rs1819663	1	154025891	G	A	-0.1147	0.0174	4.62488e-11	0.4929	43.4539
	rs150816167	1	179571862	C	T	0.2873	0.0446	1.17001e-10	0.0451	41.4956
	rs4926499	1	249155909	C	G	0.1694	0.0248	9.37346e-12	0.826	46.6577
	rs488834	1	10767902	T	C	-0.1931	0.0208	1.94089e-20	0.7641	86.1862
	rs10776752	1	113044328	T	G	0.4573	0.033	1.2471e-43	0.0805	192.032
	rs12405515	1	172357441	T	G	-0.1698	0.0174	1.91602e-22	0.5702	95.2307
	rs68085857	1	217737629	T	C	0.191	0.0205	9.82426e-21	0.234	86.8079
	rs12088448	1	218546170	C	A	0.1544	0.0182	2.53221e-17	0.356	71.9701
	rs3943093	1	243458502	T	C	0.2477	0.0184	3.94457e-41	0.3234	181.224
	rs34645159	1	1724366	A	G	-0.133	0.0174	2.07205e-14	0.5013	58.4258
	rs2493296	1	3327032	T	C	0.2496	0.0254	7.45075e-23	0.1419	96.5654
	rs2146315	1	42050366	T	C	-0.1197	0.0205	5.02597e-09	0.2318	34.0942
	rs4926901	1	48025824	A	G	0.0984	0.018	4.81903e-08	0.3548	29.8844
	rs11578696	1	156056968	G	A	-0.1459	0.0258	1.64999e-08	0.1342	31.9795
	rs2169137	1	204497913	C	G	0.1588	0.0194	3.16665e-16	0.7287	67.0035
	rs1502358	1	217324932	A	G	-0.1127	0.0185	1.13e-09	0.6813	37.1111
	rs964941	1	228193857	A	G	0.1726	0.0174	3.30979e-23	0.5183	98.3973
	rs55857306	1	11895795	A	G	-0.5224	0.0235	5.04661e-109	0.1602	494.163
	rs6686889	1	25030470	T	C	0.1918	0.0199	6.94544e-22	0.2533	92.8947
	rs4926923	1	48109225	C	T	-0.1918	0.0308	4.74898e-10	0.0883	38.7789
	rs34517439	1	78450517	A	C	-0.2514	0.0279	2.02395e-19	0.1199	81.1937
	rs57748895	1	115826169	T	A	0.6627	0.0666	2.49287e-23	0.0179	99.0115
	rs2493136	1	230851536	T	C	0.2345	0.0176	1.92486e-40	0.4075	177.525
	rs2384061	2	25135620	A	G	-0.1741	0.0175	2.2532e-23	0.4221	98.9741
	rs2160236	2	40557276	C	G	-0.1421	0.0181	4.30923e-15	0.3792	61.6355
	rs2586970	2	55829967	G	A	0.1493	0.0175	1.56315e-17	0.5639	72.7853
	rs2421200	2	61711815	T	G	-0.1097	0.0173	2.58702e-10	0.4882	40.2088
	rs1876490	2	73052351	A	G	0.1364	0.0192	1.15691e-12	0.7167	50.4692
	rs311564	2	86293498	A	G	-0.133	0.0183	4.23448e-13	0.3461	52.8203
	rs62158170	2	114082175	G	A	-0.1645	0.0211	6.63285e-15	0.2166	60.7809
	rs6715901	2	179650954	A	G	-0.1377	0.0174	2.75994e-15	0.4962	62.6281
	rs10804330	2	227185749	C	T	-0.1331	0.0176	4.60151e-14	0.4329	57.1914
	rs112393817	2	9807226	G	C	-0.116	0.0211	3.79901e-08	0.2174	30.2239
	rs1468816	2	37595696	C	A	-0.1242	0.0212	4.649e-09	0.2277	34.3219
	rs4952668	2	43386568	A	G	-0.192	0.018	1.12902e-26	0.6237	113.778
	rs12990959	2	148572160	C	T	0.1271	0.0187	1.10688e-11	0.3125	46.1964
	rs2444769	2	158494100	A	C	0.158	0.0219	4.84619e-13	0.7949	52.0506
	rs1035673	2	218675533	C	T	-0.1625	0.0176	2.99502e-20	0.6032	85.2474
	rs1039897	2	220337196	A	G	-0.1085	0.0183	3.264e-09	0.6503	35.1526
	rs4507125	2	239864732	C	A	0.1244	0.0211	3.60296e-09	0.2136	34.7597
	rs1373780	2	19501029	C	G	0.1246	0.0224	2.58202e-08	0.1845	30.9414
	rs824523	2	19707855	A	C	0.1226	0.0183	2.25684e-11	0.3344	44.8827
	rs62155750	2	96491456	G	A	0.2177	0.0196	8.26609e-29	0.3074	123.369
	rs7569128	2	191446691	A	C	0.1981	0.0225	1.22405e-18	0.8185	77.5182
	rs4675682	2	208402750	C	T	0.1409	0.0173	4.48849e-16	0.4622	66.333
	rs1275985	2	26911745	T	C	-0.2943	0.0177	2.76822e-62	0.6133	276.461
	rs56809883	2	37886495	T	G	0.1102	0.0199	3.03298e-08	0.2595	30.666
	rs34103412	2	127183454	A	G	0.1522	0.0239	1.91699e-10	0.1596	40.554
	rs4954192	2	135632981	T	C	-0.1225	0.0179	8.14517e-12	0.3872	46.8345
	rs55944332	2	145726621	G	A	0.2365	0.0204	3.26964e-31	0.2368	134.401
	rs7572130	2	164460947	G	A	0.1796	0.0287	4.12003e-10	0.1042	39.1606
	rs7576060	2	188073163	T	C	-0.1017	0.0181	2.05201e-08	0.35	31.5707
	rs11692619	2	205084439	T	C	-0.1281	0.0184	3.31436e-12	0.3607	48.4688
	rs13004222	2	219560492	G	C	-0.2944	0.0393	7.11377e-14	0.051	56.1165
	rs1044822	2	230629138	T	C	-0.1334	0.0243	4.13504e-08	0.1488	30.1369
	rs76326501	2	43167878	C	A	-0.3618	0.0305	2.1742e-32	0.0911	140.714
	rs6546810	2	73389716	C	T	0.12	0.0181	3.16228e-11	0.3525	43.9547
	rs28377357	2	112769721	A	G	-0.1243	0.019	6.02698e-11	0.2938	42.7991
	rs1446468	2	164963486	C	T	0.253	0.0174	1.20698e-47	0.546	211.418
	rs6735275	2	174013819	C	T	-0.1225	0.0194	2.61903e-10	0.2709	39.8721
	rs12693302	2	183211443	A	G	-0.2378	0.0181	2.15477e-39	0.6518	172.61
	rs1263671	2	207996447	C	T	0.1394	0.0238	4.69105e-09	0.1632	34.3061
	rs1687295	3	14889756	C	T	-0.2061	0.0194	2.99226e-26	0.7296	112.863
	rs11923667	3	101268080	A	T	0.1175	0.0177	3.09813e-11	0.4071	44.0686
	rs6777317	3	197070959	A	G	0.1249	0.0195	1.50501e-10	0.2899	41.0257
	rs2643826	3	27562988	T	C	0.1857	0.0175	2.8327e-26	0.4508	112.602
	rs7427249	3	37572489	A	G	-0.1098	0.0176	4.33601e-10	0.58	38.9206
	rs6800730	3	48174210	G	A	0.2476	0.0185	8.00387e-41	0.6702	179.126
	rs6795735	3	64705365	T	C	-0.1438	0.0176	3.05422e-16	0.4109	66.7563
	rs9289557	3	138071604	T	C	-0.119	0.0207	8.681e-09	0.2604	33.0486
	rs78151625	3	158316726	C	T	0.1869	0.0233	1.03896e-15	0.1658	64.3438
	rs16853198	3	168840179	G	A	-0.3386	0.0327	4.43711e-25	0.0762	107.221
	rs147501096	3	186180253	C	G	-0.1955	0.0341	9.93596e-09	0.072	32.8689
	rs4244200	3	196226059	C	G	-0.1215	0.0193	3.23303e-10	0.2799	39.6313
	rs347585	3	11286220	T	C	0.1506	0.0189	1.56711e-15	0.7014	63.4931
	rs62234672	3	16592069	A	C	0.1248	0.0229	4.923e-08	0.1752	29.7001
	rs114714860	3	41882905	C	G	0.33	0.0236	1.42004e-44	0.1683	195.526
	rs9841978	3	53730735	A	G	0.1766	0.0185	1.11506e-21	0.3251	91.1251
	rs11130602	3	57947168	A	G	0.1467	0.0175	4.2658e-17	0.4427	70.2723
	rs3774702	3	63856870	A	G	0.147	0.0228	1.17501e-10	0.1768	41.5686
	rs11923343	3	85668570	G	A	0.1138	0.0181	3.10099e-10	0.6396	39.5301
	rs28675079	3	111500002	A	G	-0.1444	0.0222	8.34257e-11	0.1867	42.3086
	rs4141663	3	124551967	T	C	-0.1496	0.0175	1.40702e-17	0.4216	73.0781
	rs4077158	3	133942941	C	T	0.1832	0.0173	3.08887e-26	0.5286	112.14
	rs6763931	3	141102833	A	G	0.1383	0.0173	1.48115e-15	0.4438	63.9075
	rs1527797	3	153860652	T	C	-0.1409	0.0197	8.67961e-13	0.7395	51.1552
	rs6779368	3	185298868	G	A	0.1791	0.0184	2.27982e-22	0.3423	94.7448
	rs7623706	3	74712754	G	A	-0.0975	0.0176	2.83498e-08	0.4349	30.6891
	rs7611674	3	179169230	G	T	-0.1576	0.0223	1.67417e-12	0.1962	49.9462
	rs3864004	3	41240177	A	G	0.1004	0.0173	6.27798e-09	0.4685	33.6802
	rs3772219	3	56771251	C	A	-0.1754	0.0185	2.93833e-21	0.3193	89.8909
	rs12152463	3	122100447	T	C	0.1006	0.0174	8.01493e-09	0.4251	33.427
	rs78809139	3	154674943	A	G	-0.2281	0.0288	2.58226e-15	0.1014	62.7286
	rs1528293	3	169154511	T	A	-0.2764	0.0173	1.47707e-57	0.5079	255.261
	rs11721984	4	38343935	T	C	-0.1409	0.0177	1.88582e-15	0.4532	63.3688
	rs12509595	4	81182554	C	T	0.4972	0.0192	1.58125e-148	0.2924	670.594
	rs4245930	4	109038654	A	G	-0.1219	0.018	1.1371e-11	0.6322	45.863
	rs72719149	4	144043336	C	T	0.1279	0.0186	6.34162e-12	0.3164	47.2841
	rs13107325	4	103188709	T	C	-0.6747	0.0339	3.72135e-88	0.0742	396.116
	rs13139571	4	156645513	A	C	-0.2408	0.0203	2.29192e-32	0.2366	140.709
	rs1425486	4	157683685	T	C	-0.1331	0.0187	1.10688e-12	0.3207	50.6609
	rs16896276	4	18015156	A	T	-0.1309	0.0198	3.81505e-11	0.2625	43.7068
	rs62301873	4	40603821	G	A	0.1734	0.0284	1.06299e-09	0.1061	37.2788
	rs11945489	4	56463775	T	C	-0.1392	0.0192	3.99301e-13	0.2909	52.5625
	rs12503341	4	106925311	A	G	-0.2993	0.0462	9.42975e-11	0.0394	41.9691
	rs990619	4	156507678	G	C	0.1592	0.0173	2.90269e-20	0.5234	84.6825
	rs28667801	4	26785356	T	A	0.1622	0.018	1.90283e-19	0.407	81.2001
	rs13152154	4	77417756	T	C	-0.1186	0.0195	1.226e-09	0.7293	36.9913
	rs61789369	4	2265295	G	A	0.3039	0.0436	3.06478e-12	0.0435	48.5835
	rs72976750	4	86725684	C	T	0.1718	0.0251	7.36716e-12	0.1396	46.8488
	rs7694000	4	95324968	T	A	0.0965	0.0175	3.46697e-08	0.4613	30.4073
	rs13118687	4	111406496	A	G	-0.1496	0.0175	1.36616e-17	0.4702	73.0781
	rs66887589	4	120509279	C	T	0.161	0.0174	1.834e-20	0.4779	85.6157
	rs9286351	4	138441530	G	A	0.1412	0.0177	1.60509e-15	0.4188	63.6389
	rs13124515	4	145403713	C	T	0.1052	0.0187	1.98399e-08	0.6869	31.6481
	rs13355146	5	92023661	T	C	0.1224	0.0178	6.39146e-12	0.3832	47.2849
	rs11745207	5	131856033	G	C	-0.1132	0.0199	1.28801e-08	0.2579	32.3584
	rs11960210	5	157817634	C	T	-0.2474	0.018	3.36279e-43	0.3751	188.91
	rs2921604	5	14867948	C	T	0.096	0.0176	4.45605e-08	0.4633	29.7521
	rs10941043	5	33194751	G	T	0.1269	0.019	2.52406e-11	0.2906	44.6083
	rs15009	5	57750350	G	C	0.1233	0.0181	1.00092e-11	0.3527	46.4055
	rs2307111	5	75003678	C	T	0.1742	0.0178	1.6151e-22	0.3966	95.7759
	rs3776299	5	142507651	A	G	0.1266	0.0175	5.06407e-13	0.4559	52.3349
	rs78909293	5	148335250	C	T	-0.321	0.0429	7.30634e-14	0.0449	55.9881
	rs13358657	5	157938070	G	A	0.224	0.0255	1.6959e-18	0.1332	77.1642
	rs114503346	5	172192350	T	C	-0.2678	0.0426	3.095e-10	0.0461	39.5186
	rs12656497	5	32831939	C	T	0.3063	0.0176	1.47401e-67	0.5968	302.879
	rs1871190	5	97953719	T	G	0.1078	0.0186	6.62995e-09	0.3344	33.5901
	rs9326869	5	112349070	C	T	-0.1096	0.02	3.98602e-08	0.7513	30.0304
	rs335170	5	122482243	C	A	-0.113	0.0177	1.60702e-10	0.5923	40.7578
	rs17677603	5	127857493	G	A	0.2	0.0178	3.90032e-29	0.3837	126.247
	rs1212061	5	141723403	C	G	0.1281	0.0197	7.90861e-11	0.7324	42.283
	rs3117736	5	157462999	T	C	0.2374	0.0196	9.7051e-34	0.2661	146.706
	rs10069690	5	1279790	T	C	0.1615	0.021	1.41808e-14	0.2581	59.1434
	rs4645335	5	3704761	G	A	-0.1142	0.0185	7.03607e-10	0.664	38.1056
	rs6875967	5	50878292	G	A	-0.1344	0.0181	1.21395e-13	0.6479	55.1368
	rs10054208	5	55688992	T	C	0.1187	0.0185	1.494e-10	0.3617	41.1678
	rs62378003	5	89514206	T	C	-0.1714	0.028	8.90389e-10	0.1141	37.4719
	rs55770741	5	96220087	T	C	-0.1281	0.0175	2.20191e-13	0.5613	53.5824
	rs1467049	5	42440062	G	T	-0.1244	0.0219	1.34999e-08	0.1949	32.2665
	rs12515541	5	57095011	T	G	0.1156	0.0177	6.22874e-11	0.6072	42.6549
	rs10062049	5	61553881	T	C	0.2208	0.0255	4.49573e-18	0.1359	74.9752
	rs4704514	5	77820081	T	C	0.1087	0.0193	1.71301e-08	0.2833	31.7208
	rs1582931	5	122657199	A	G	0.2161	0.0175	4.50505e-35	0.4748	152.487
	rs6556384	5	158418952	A	C	-0.152	0.0221	5.90745e-12	0.8105	47.3045
	rs55993676	5	173303392	T	G	-0.2097	0.0191	3.81856e-28	0.2916	120.54
	rs1114347	6	51834297	G	A	0.1792	0.0173	3.31971e-25	0.4823	107.296
	rs509067	6	117462040	C	T	0.1436	0.0175	2.64789e-16	0.5863	67.3337
	rs2569882	6	1620147	C	T	-0.1199	0.0182	4.27957e-11	0.4342	43.4006
	rs440454	6	31927342	G	A	0.2602	0.0192	7.52315e-42	0.684	183.659
	rs62413546	6	56012664	T	C	-0.1877	0.032	4.583e-09	0.0847	34.4056
	rs504691	6	72206620	A	C	-0.1177	0.0177	3.13834e-11	0.4002	44.2187
	rs11153730	6	118667522	C	T	-0.1551	0.0173	2.56803e-19	0.4906	80.3769
	rs76785130	6	121813835	G	A	0.4285	0.0662	9.36483e-11	0.0199	41.8973
	rs13215166	6	127164360	G	A	0.3094	0.0174	1.79102e-70	0.4415	316.186
	rs636202	6	139843583	C	T	-0.1023	0.0174	4.39896e-09	0.5185	34.5663
	rs9365555	6	163757127	G	A	-0.1254	0.0187	1.96381e-11	0.3259	44.9689
	rs11961593	6	166164137	T	C	-0.3158	0.0349	1.49314e-19	0.0685	81.8792
	rs35261542	6	20675792	A	C	0.1196	0.0195	9.28795e-10	0.2679	37.6178
	rs2744133	6	22392260	G	A	-0.1435	0.0193	1.17004e-13	0.2749	55.2827
	rs9467545	6	25638464	T	A	0.2545	0.0237	7.38754e-27	0.1572	115.313
	rs115447786	6	34354073	T	C	0.2904	0.0455	1.74699e-10	0.0427	40.7353
	rs3798293	6	97033370	G	A	0.1328	0.021	2.69501e-10	0.2165	39.9906
	rs62434124	6	150999751	T	C	-0.4853	0.0338	7.8343e-47	0.0711	206.152
	rs1322639	6	169587103	A	G	-0.1584	0.0209	3.87258e-14	0.7766	57.4404
	rs1799945	6	26091179	G	C	0.3888	0.0244	3.87614e-57	0.1497	253.906
	rs1265157	6	31142265	G	C	-0.1444	0.0187	1.17598e-14	0.3521	59.6281
	rs6905288	6	43758873	A	G	0.1759	0.0179	7.79112e-23	0.5681	96.5663
	rs881858	6	43806609	A	G	0.1553	0.0191	4.65372e-16	0.694	66.1114
	rs1984195	6	79657391	A	G	0.1736	0.0173	1.42692e-23	0.4883	100.695
	rs16875357	6	85652904	G	T	0.1205	0.0203	2.69501e-09	0.2431	35.2356
	rs72613227	6	106320771	T	A	0.1884	0.0285	3.8699e-11	0.1269	43.6991
	rs9399137	6	135419018	C	T	-0.1148	0.0197	5.83096e-09	0.2619	33.9587
	rs9791312	6	143142313	C	A	0.1225	0.0184	2.89268e-11	0.3452	44.3238
	rs9478282	6	152398669	T	C	-0.1994	0.0279	8.70362e-13	0.1116	51.0789
	rs9406076	6	8023804	T	C	0.101	0.0185	4.649e-08	0.3278	29.8057
	rs6934891	6	22139729	A	G	0.1275	0.0177	5.21435e-13	0.4255	51.8888
	rs2397060	6	51611470	C	T	0.161	0.0251	1.461e-10	0.1405	41.1438
	rs5012479	6	109630096	G	T	-0.0956	0.0174	3.65704e-08	0.5205	30.1868
	rs11153590	6	116322381	A	G	-0.1145	0.0178	1.12499e-10	0.3831	41.3781
	rs10279432	7	7279010	A	C	0.1178	0.018	5.73456e-11	0.6234	42.8298
	rs17432462	7	18548613	C	T	0.1036	0.0179	7.30903e-09	0.3766	33.4976
	rs1178979	7	72856430	C	T	-0.1504	0.0221	9.95864e-12	0.1953	46.3139
	rs3807101	7	80393418	T	C	-0.1743	0.0265	4.56983e-11	0.123	43.2616
	rs1044608	7	150502016	G	C	0.2018	0.0339	2.76299e-09	0.0767	35.4359
	rs6464165	7	151413124	C	T	0.217	0.0195	7.34007e-29	0.2809	123.837
	rs1534338	7	156315173	A	G	-0.1144	0.0178	1.236e-10	0.6029	41.3059
	rs73033340	7	1195692	G	A	-0.5312	0.0525	5.06058e-24	0.0362	102.376
	rs342977	7	35459888	A	G	-0.1577	0.0205	1.67417e-14	0.7715	59.1774
	rs17454517	7	50915776	G	A	-0.1216	0.0174	2.65216e-12	0.5064	48.8392
	rs310597	7	150873046	G	A	0.1152	0.0181	2.17901e-10	0.3695	40.5087
	rs200700882	7	1966831	G	A	0.1269	0.0178	1.02094e-12	0.4015	50.8257
	rs7805035	7	25965890	A	T	0.134	0.0176	2.40326e-14	0.4119	57.9675
	rs3735533	7	27245893	C	T	0.487	0.0331	6.32266e-49	0.9258	216.472
	rs6961048	7	27328187	G	C	0.2729	0.0286	1.27791e-21	0.1038	91.049
	rs2854746	7	45960645	C	G	0.113	0.018	3.25702e-10	0.3997	39.4105
	rs1449596	7	96395096	G	C	0.1085	0.0181	1.91801e-09	0.6455	35.9337
	rs13237249	7	131151783	T	C	0.1366	0.0177	1.02494e-14	0.398	59.56
	rs75511781	7	131323710	G	A	0.3721	0.047	2.45188e-15	0.0425	62.6792
	rs4507656	7	22156538	G	C	0.1487	0.0199	8.6896e-14	0.3066	55.8362
	rs11556924	7	129663496	T	C	-0.181	0.0181	1.83105e-23	0.3827	100
	rs2906152	7	2523003	A	G	-0.1873	0.0181	5.54753e-25	0.6304	107.082
	rs7788746	7	99612405	T	G	-0.1644	0.0183	3.19301e-19	0.6691	80.7052
	rs4556017	7	100632790	T	C	-0.1601	0.0247	9.66496e-11	0.8524	42.0135
	rs2191046	7	107834075	G	T	-0.1184	0.0197	1.77501e-09	0.2646	36.1219
	rs7800558	7	140242661	C	T	-0.096	0.0175	4.45903e-08	0.4219	30.0931
	rs3918226	7	150690176	T	C	0.6117	0.0329	5.3064e-77	0.0813	345.689
	rs17321041	8	26445194	T	C	0.2313	0.0363	1.78098e-10	0.0633	40.6011
	rs11778153	8	64503942	C	T	-0.1192	0.0182	5.84252e-11	0.3569	42.8953
	rs2515424	8	6372965	T	C	0.1278	0.0174	2.18223e-13	0.4336	53.9465
	rs73276406	8	96021760	C	G	0.1564	0.0246	1.98999e-10	0.1457	40.4206
	rs1693560	8	101680292	G	A	-0.1525	0.0175	3.41036e-18	0.4603	75.9388
	rs142449193	8	102750597	T	C	-0.2573	0.0426	1.50598e-09	0.046	36.4805
	rs2957468	8	106325360	G	A	-0.1377	0.0185	8.43141e-14	0.6646	55.4019
	rs722783	8	120442287	A	G	-0.2093	0.0208	9.0261e-24	0.2216	101.254
	rs35091929	8	10693492	C	T	-0.1828	0.0177	6.461e-25	0.6032	106.661
	rs1906672	8	38130025	A	G	0.1402	0.0205	8.47423e-12	0.2324	46.7723
	rs148401029	8	81386066	A	C	-0.3122	0.0486	1.32099e-10	0.0352	41.2661
	rs4739832	8	82812019	C	A	-0.1323	0.0176	5.81166e-14	0.4167	56.506
	rs9918907	8	124816862	G	A	0.1188	0.021	1.585e-08	0.2162	32.0033
	rs62503324	8	23400615	T	C	0.2033	0.0204	2.11009e-23	0.2397	99.3149
	rs10087280	8	49391836	G	A	-0.1381	0.0232	2.53799e-09	0.1683	35.4333
	rs6983239	8	72507296	T	G	0.1159	0.0211	3.70604e-08	0.2188	30.1719
	rs4909314	8	135623798	A	T	0.1339	0.0177	3.41193e-14	0.3948	57.2288
	rs4074812	8	141883529	A	G	-0.1336	0.0175	2.07014e-14	0.5535	58.2823
	rs951914	8	25878995	C	G	0.1904	0.0193	5.05825e-23	0.7126	97.3238
	rs17832905	8	26038759	A	C	0.1923	0.0346	2.80498e-08	0.0717	30.8892
	rs4873492	8	51947549	T	C	0.1401	0.0231	1.28201e-09	0.1725	36.7834
	rs7012891	8	126514676	C	T	0.1391	0.0205	1.19509e-11	0.2367	46.0412
	rs3802230	8	143992864	A	C	-0.1605	0.0174	2.75169e-20	0.5446	85.0847
	rs2133386	9	128173838	A	C	-0.1322	0.0176	5.21435e-14	0.4327	56.4206
	rs4615669	9	21818674	G	A	0.114	0.0174	6.09537e-11	0.4403	42.9251
	rs4743021	9	109414561	C	T	0.108	0.0194	2.41301e-08	0.3147	30.9916
	rs10759697	9	117172307	A	G	0.1308	0.0173	3.93459e-14	0.4906	57.1641
	rs6271	9	136522274	T	C	-0.4313	0.0352	1.71791e-34	0.0737	150.132
	rs10491713	9	2506236	T	G	-0.1219	0.0217	2.04602e-08	0.1977	31.5564
	rs1243876	9	35693104	T	C	-0.1063	0.019	2.142e-08	0.7012	31.3011
	rs76452347	9	35906471	T	C	-0.2246	0.0229	9.3713e-23	0.2053	96.1941
	rs507666	9	136149399	A	G	-0.2854	0.0223	2.26673e-37	0.1872	163.794
	rs11145807	9	139520789	G	A	-0.155	0.0184	4.10393e-17	0.5942	70.9623
	rs12337056	9	628670	T	C	0.1364	0.0228	2.175e-09	0.1761	35.7898
	rs1332812	9	9350986	A	T	-0.1145	0.0181	2.70801e-10	0.6469	40.0179
	rs11141731	9	89888472	T	C	-0.1258	0.0207	1.30801e-09	0.228	36.9335
	rs10980408	9	113249071	C	T	0.3745	0.0477	4.16677e-15	0.0358	61.6406
	rs2236295	10	64564892	T	G	-0.207	0.0177	1.41906e-31	0.3992	136.771
	rs12247028	10	75410052	A	G	-0.1396	0.0188	1.18413e-13	0.6322	55.1385
	rs2273654	10	102689217	C	T	-0.1165	0.0175	2.75423e-11	0.4392	44.3176
	rs2484294	10	115792062	A	G	0.3165	0.0196	1.17112e-58	0.7327	260.757
	rs11592107	10	122968964	A	G	0.1203	0.0187	1.23401e-10	0.3094	41.3855
	rs10490923	10	124214251	A	G	0.1533	0.0262	5.021e-09	0.1257	34.2359
	rs1133400	10	134459388	G	A	0.1318	0.0215	8.30405e-10	0.2148	37.5798
	rs6602177	10	17167141	T	C	-0.1203	0.0207	6.52094e-09	0.7073	33.7746
	rs12258967	10	18727959	G	C	-0.354	0.0193	3.2719e-75	0.2958	336.428
	rs2067831	10	105643223	C	G	-0.128	0.0195	5.07692e-11	0.2723	43.0874
	rs1623474	10	18471794	T	C	0.2234	0.0184	6.23735e-34	0.33	147.411
	rs3006583	10	31280845	C	T	0.1303	0.0222	4.65704e-09	0.1886	34.4495
	rs4284362	10	45377839	A	C	-0.1586	0.0194	3.24116e-16	0.7181	66.8348
	rs11187838	10	96038686	A	G	-0.2781	0.0174	2.55388e-57	0.4321	255.449
	rs11191580	10	104906211	C	T	-0.5071	0.0316	6.63285e-58	0.0821	257.521
	rs11252324	10	4124568	T	G	-0.2339	0.0328	1.02896e-12	0.077	50.8526
	rs3802517	10	28233469	A	T	0.1286	0.0173	9.28966e-14	0.4615	55.2573
	rs34130368	10	48411796	T	G	-0.2027	0.0284	8.77203e-13	0.1172	50.9414
	rs9419374	10	133729749	G	A	-0.1164	0.0185	3.44199e-10	0.646	39.5879
	rs1265842	10	28924901	C	T	-0.1113	0.0174	1.70298e-10	0.5166	40.9159
	rs2487926	10	30300787	G	A	-0.0972	0.0176	3.31299e-08	0.4295	30.5005
	rs72831343	10	63515681	G	T	-0.4936	0.0248	4.7687e-88	0.1419	396.138
	rs35506078	10	65210552	C	T	0.1348	0.0183	1.53603e-13	0.3366	54.2597
	rs1006545	10	102553647	T	G	0.3633	0.0275	7.96343e-40	0.8875	174.528
	rs72842207	10	121433675	T	C	-0.2112	0.0211	1.10002e-23	0.2149	100.19
	rs4756779	11	14225304	G	A	0.1456	0.0227	1.477e-10	0.1758	41.1406
	rs10500932	11	22501446	A	G	0.2784	0.0333	5.79162e-17	0.0743	69.8956
	rs11245631	11	50279561	T	C	-0.1474	0.0223	3.99485e-11	0.1955	43.6903
	rs7115331	11	76218590	G	T	0.1266	0.0192	3.91471e-11	0.2857	43.4775
	rs604723	11	100610546	C	T	0.3848	0.0194	2.32381e-87	0.7247	393.429
	rs7938342	11	1887806	A	T	0.2672	0.0181	1.92398e-49	0.5877	217.929
	rs173396	11	9759918	A	G	0.2146	0.0175	1.38007e-34	0.5787	150.378
	rs10838702	11	47410888	T	G	0.2375	0.0178	1.26503e-40	0.3875	178.028
	rs11231693	11	63862612	A	G	0.2223	0.0378	4.02096e-09	0.0574	34.5856
	rs2256187	11	77919768	A	G	-0.1446	0.0239	1.38599e-09	0.1575	36.605
	rs11021221	11	95308854	A	T	-0.1877	0.0233	6.93107e-16	0.1668	64.8958
	rs79889784	11	1702117	T	G	-0.3941	0.0717	3.86198e-08	0.0176	30.2117
	rs145422110	11	1830431	T	C	0.5356	0.0745	6.40914e-13	0.0162	51.6855
	rs12363520	11	10692172	A	T	0.1672	0.0213	4.23545e-15	0.229	61.6188
	rs962369	11	27734420	C	T	-0.1684	0.0189	6.02282e-19	0.3013	79.389
	rs7933758	11	31000774	T	C	-0.1138	0.0191	2.58e-09	0.3047	35.4991
	rs4930295	11	65390554	G	C	-0.2418	0.0209	5.54243e-31	0.2216	133.851
	rs7926335	11	16917869	T	C	0.1804	0.0195	2.04597e-20	0.2699	85.5862
	rs61909958	11	96151677	G	C	-0.1275	0.0228	2.21299e-08	0.1881	31.2716
	rs66682451	11	107097540	G	A	-0.1348	0.0194	3.43637e-12	0.2747	48.281
	rs7106104	11	111635655	C	T	0.1186	0.0193	7.72094e-10	0.281	37.762
	rs12790943	11	120058623	T	C	-0.1002	0.0175	1.13501e-08	0.4213	32.7838
	rs12574332	11	122521123	T	C	0.2072	0.0266	6.14045e-15	0.1227	60.6759
	rs4936099	11	130280725	A	C	0.1745	0.0178	1.16305e-22	0.5989	96.1061
	rs10832586	11	16304089	C	A	0.3083	0.0216	2.53279e-46	0.2016	203.723
	rs751984	11	61278246	C	T	-0.3937	0.0275	1.37784e-46	0.1174	204.958
	rs504217	11	72006086	T	C	0.2745	0.0335	2.50611e-16	0.0736	67.1421
	rs7134440	12	53450097	T	C	0.2278	0.0323	1.75106e-12	0.0826	49.7396
	rs9368	12	56988342	A	C	0.1121	0.0178	3.24496e-10	0.3871	39.6617
	rs1732664	12	79747487	C	T	0.1083	0.0194	2.58101e-08	0.6783	31.164
	rs7137828	12	111932800	T	C	-0.5027	0.0176	4.79733e-180	0.5183	815.816
	rs7299936	12	115934000	A	G	0.1759	0.0175	1.10994e-23	0.5775	101.031
	rs61912333	12	19554817	G	C	-0.1191	0.0176	1.1311e-11	0.5037	45.7929
	rs6487076	12	20470857	G	A	-0.174	0.0209	8.6856e-17	0.223	69.3116
	rs11112548	12	105871914	T	A	-0.2742	0.0443	5.80203e-10	0.0444	38.3113
	rs4306343	12	20190630	T	A	0.317	0.0193	8.21675e-61	0.7212	269.776
	rs6580970	12	54434277	T	C	-0.1661	0.0191	4.0281e-18	0.2987	75.6262
	rs520592	12	69939355	G	T	0.1727	0.0248	3.51399e-12	0.1413	48.4933
	rs75507123	12	5417856	T	G	-0.1434	0.0261	3.94203e-08	0.1274	30.1868
	rs7132012	12	8832203	G	A	-0.1563	0.0185	3.16592e-17	0.3253	71.3797
	rs2681485	12	90025622	A	G	0.2945	0.0176	1.31311e-62	0.5976	279.992
	rs1948151	12	26459071	A	G	-0.1355	0.0193	2.11885e-12	0.2777	49.2906
	rs1669907	12	42777933	G	T	-0.1158	0.0191	1.356e-09	0.6968	36.7579
	rs61917655	12	48210787	T	C	0.2246	0.0297	3.71621e-14	0.1011	57.1882
	rs7967705	12	50511408	C	T	-0.2694	0.0178	1.53993e-51	0.6196	229.063
	rs7959649	12	67783108	C	T	-0.1166	0.0202	8.14292e-09	0.7576	33.3192
	rs710698	12	70369918	G	A	-0.1059	0.0176	1.88499e-09	0.4135	36.2048
	rs11108209	12	96109855	C	T	0.1901	0.03	2.39999e-10	0.0932	40.1533
	rs116063464	12	109860182	A	G	0.2017	0.0369	4.67897e-08	0.0601	29.8785
	rs35443	12	115552878	C	G	-0.2661	0.0178	1.19591e-50	0.3858	223.486
	rs1790123	12	123659542	T	C	0.1991	0.0218	6.87068e-20	0.8032	83.4122
	rs2271139	12	124839540	A	C	-0.1247	0.0192	8.22621e-11	0.286	42.1823
	rs682681	13	22294062	C	T	0.1454	0.0185	4.47301e-15	0.6665	61.7711
	rs56256111	13	41478963	A	G	0.1926	0.0263	2.59896e-13	0.1442	53.6292
	rs7992292	13	41968013	A	G	0.1367	0.0231	3.18698e-09	0.824	35.0198
	rs544012	13	110878639	G	T	-0.1143	0.0201	1.37499e-08	0.7339	32.337
	rs7321688	13	115000365	A	C	0.1507	0.0205	1.98518e-13	0.2325	54.0404
	rs7324697	13	58259492	A	C	0.1047	0.0185	1.59199e-08	0.325	32.0295
	rs1215469	13	80707408	C	A	0.1383	0.0211	5.23359e-11	0.7705	42.9615
	rs9526707	13	51489186	A	G	-0.1217	0.0186	6.59022e-11	0.3222	42.811
	rs12866098	13	73119617	A	G	0.1033	0.0186	2.72703e-08	0.3423	30.8443
	rs55684003	13	97988689	G	A	-0.122	0.0189	1.014e-10	0.3041	41.6674
	rs61948065	13	25255052	C	A	0.1737	0.027	1.16501e-10	0.1212	41.3878
	rs9508495	13	30146201	T	C	-0.1944	0.0204	1.34091e-21	0.7569	90.8097
	rs3861113	13	72364382	A	C	0.2126	0.0322	3.94912e-11	0.0825	43.5928
	rs36169093	13	114442187	A	G	0.1231	0.0179	5.56288e-12	0.5037	47.2944
	rs4424827	14	35110857	T	C	-0.0981	0.0175	2.11101e-08	0.5669	31.424
	rs227426	14	70456664	T	G	0.1119	0.0175	1.74502e-10	0.5619	40.8869
	rs7350752	14	21841154	A	G	-0.1504	0.0268	1.96598e-08	0.1241	31.4939
	rs1950500	14	24830850	C	T	-0.1396	0.019	2.20293e-13	0.7081	53.9838
	rs7155504	14	36158828	C	T	-0.2286	0.0317	5.16179e-13	0.0876	52.0037
	rs35413927	14	53420358	G	A	0.1274	0.0189	1.76807e-11	0.3049	45.4376
	rs194742	14	69287483	C	T	-0.1281	0.0232	3.173e-08	0.831	30.4875
	rs72683923	14	50735947	C	T	-0.5325	0.0635	5.02343e-17	0.0212	70.3221
	rs4903064	14	73279420	C	T	-0.1543	0.0206	7.84332e-14	0.2355	56.1045
	rs8014182	14	103859962	T	C	-0.1942	0.0257	3.93822e-14	0.1319	57.0995
	rs17880989	14	23313633	A	G	0.4014	0.0591	1.11404e-11	0.0259	46.1296
	rs2239268	14	72469591	A	G	0.1097	0.019	7.39793e-09	0.7005	33.3354
	rs2305654	15	42136977	A	C	0.1707	0.0186	3.99025e-20	0.3448	84.225
	rs28429256	15	66931617	A	G	0.1636	0.0188	2.8327e-18	0.3344	75.727
	rs11636952	15	75114322	C	T	-0.3997	0.0189	5.20955e-99	0.6869	447.244
	rs2627313	15	81006712	T	C	0.151	0.0175	5.85464e-18	0.4457	74.4522
	rs2589218	15	96785017	C	T	0.1207	0.0196	6.89604e-10	0.2698	37.923
	rs11070245	15	40317792	G	T	0.1287	0.0174	1.57109e-13	0.5321	54.709
	rs4932373	15	91429287	C	A	0.3664	0.0189	7.70903e-84	0.3257	375.826
	rs2925345	15	41311799	C	T	-0.189	0.0174	1.59514e-27	0.5324	117.985
	rs12906962	15	95312071	C	T	0.2378	0.0188	8.72569e-37	0.3233	159.996
	rs10873612	15	26105602	T	C	-0.1096	0.0179	9.50605e-10	0.5961	37.49
	rs2469141	15	66967398	C	T	-0.1351	0.0238	1.39101e-08	0.1628	32.2223
	rs3743111	15	71587373	A	G	0.1517	0.0178	1.61808e-17	0.613	72.6325
	rs57708073	15	79066653	G	A	-0.1907	0.0214	4.72607e-19	0.2608	79.4098
	rs17807723	15	90023558	A	G	-0.1757	0.0257	7.44046e-12	0.1377	46.7388
	rs3743369	15	92707569	A	G	0.104	0.0179	6.81899e-09	0.6278	33.7567
	rs12596630	16	2065666	T	C	0.2606	0.0314	1.02991e-16	0.0905	68.8794
	rs12929303	16	81602264	A	G	0.1572	0.0174	1.57507e-19	0.5325	81.6219
	rs1049212	16	4932929	G	A	0.1788	0.0175	1.29808e-24	0.5694	104.39
	rs9932220	16	51758116	A	G	-0.1591	0.021	3.75578e-14	0.2177	57.3987
	rs908951	16	89697625	T	C	-0.1983	0.0181	7.73215e-28	0.437	120.03
	rs9937801	16	21088130	C	T	-0.1554	0.0174	4.8095e-19	0.4308	79.7634
	rs7192407	16	49783926	C	T	-0.1019	0.0174	4.53398e-09	0.528	34.2965
	rs17696749	16	75403062	G	C	0.1255	0.0176	9.43192e-13	0.5861	50.8466
	rs62030049	16	50572709	G	A	-0.1336	0.0209	1.54899e-10	0.2404	40.8621
	rs12149254	16	71458851	A	G	-0.1324	0.0232	1.14201e-08	0.1697	32.5687
	rs11859505	16	74195719	G	A	0.1037	0.0181	9.75596e-09	0.5805	32.8247
	rs79286081	16	86555837	A	G	-0.1631	0.0299	4.83003e-08	0.1021	29.7554
	rs917522	16	4097222	T	C	0.1665	0.0273	1.03801e-09	0.885	37.1966
	rs77924615	16	20392332	A	G	-0.3163	0.0224	3.72392e-45	0.1982	199.39
	rs80095680	16	30902353	G	A	0.1566	0.0198	2.81125e-15	0.2633	62.5537
	rs12919839	16	56859216	T	C	-0.1098	0.0192	1.044e-08	0.2841	32.7041
	rs45474499	16	66914492	T	C	0.3562	0.0415	8.49963e-18	0.0473	73.6702
	rs28544928	16	69329268	G	T	-0.1543	0.0199	9.13061e-15	0.2535	60.1209
	rs4362428	17	2090341	A	C	-0.1127	0.0176	1.45201e-10	0.4087	41.0036
	rs9900637	17	3951975	A	C	0.0992	0.0176	1.726e-08	0.4961	31.7686
	rs138420351	17	7700063	T	C	0.5568	0.0854	7.1105e-11	0.016	42.5092
	rs74439044	17	7781019	C	T	0.3496	0.0294	1.38197e-32	0.0983	141.4
	rs79724577	17	43463493	C	A	-0.1362	0.023	3.47096e-09	0.1832	35.067
	rs3916033	17	44889703	T	C	-0.1233	0.0185	2.4149e-11	0.5565	44.4204
	rs3785837	17	59468942	A	G	0.1453	0.0213	9.56753e-12	0.7635	46.5342
	rs55868524	17	7170665	A	G	0.1443	0.0178	5.54243e-16	0.6111	65.7193
	rs9893005	17	16225506	G	C	0.1205	0.0176	7.89587e-12	0.4647	46.8758
	rs9889262	17	47398070	A	T	0.2283	0.018	7.11377e-37	0.3666	160.867
	rs4295	17	61556298	G	C	-0.1802	0.018	1.70608e-23	0.6202	100.222
	rs7217916	17	76769434	G	A	-0.1111	0.0179	5.633e-10	0.6146	38.5232
	rs76954792	17	30033514	T	C	0.1213	0.0208	5.05895e-09	0.2322	34.0091
	rs28661492	17	30609932	T	C	-0.1359	0.0222	9.56093e-10	0.2022	37.4743
	rs11077961	17	81012749	G	A	-0.1073	0.0186	8.54909e-09	0.3676	33.2793
	rs12938803	17	19204432	C	A	0.1598	0.0224	8.7579e-13	0.8111	50.8929
	rs2239917	17	43165887	C	T	-0.1731	0.0176	9.68501e-23	0.5748	96.7317
	rs8078510	17	47045862	A	G	-0.1277	0.0197	9.84238e-11	0.2693	42.0194
	rs1867624	17	62387091	T	C	0.1412	0.0178	2.08305e-15	0.6147	62.9259
	rs1436138	17	75316880	G	A	-0.1991	0.0182	7.32656e-28	0.3633	119.674
	rs58693787	18	48141710	G	A	-0.1584	0.0202	3.81593e-15	0.2458	61.4904
	rs1523871	18	51950877	G	C	0.1186	0.0176	1.45915e-11	0.4338	45.4092
	rs11661473	18	42177123	A	G	0.2007	0.0196	1.54383e-24	0.2683	104.853
	rs4890499	18	42585761	A	G	0.1131	0.0199	1.32801e-08	0.2548	32.3012
	rs11665020	18	10879503	C	G	-0.1423	0.0187	2.77715e-14	0.322	57.9064
	rs10048404	18	54578482	T	C	-0.1096	0.0183	2.00498e-09	0.3694	35.869
	rs7235890	18	55732115	T	G	-0.1692	0.0288	4.12098e-09	0.8956	34.5156
	rs34413141	18	777282	A	T	-0.1808	0.0227	1.49108e-15	0.1821	63.4374
	rs1903752	18	7129327	T	C	-0.0987	0.0178	3.19801e-08	0.5386	30.7464
	rs11664194	18	20021031	A	T	-0.1078	0.0176	8.69e-10	0.4603	37.5156
	rs4891258	18	72995537	G	A	0.1159	0.0187	5.71702e-10	0.3174	38.4135
	rs10164193	18	31161426	G	T	0.2196	0.0327	1.86896e-11	0.0777	45.0992
	rs12609484	19	4970593	T	G	-0.1398	0.0188	1.16413e-13	0.3163	55.2966
	rs73046792	19	49605705	A	G	-0.1518	0.0245	5.87205e-10	0.1592	38.3894
	rs73036520	19	45749484	C	G	0.1557	0.0202	1.33999e-14	0.2543	59.412
	rs2548459	19	49209339	C	T	0.132	0.0176	5.94566e-14	0.5195	56.25
	rs7259285	19	17153149	A	G	0.105	0.0176	2.646e-09	0.4466	35.5921
	rs3761077	19	19325963	T	G	0.1726	0.0283	1.044e-09	0.1106	37.1971
	rs7257694	19	30314666	T	C	0.1837	0.0178	6.27914e-25	0.4003	106.507
	rs1390754	19	31866105	T	C	0.1258	0.0177	1.18905e-12	0.3992	50.5143
	rs12978472	19	7257990	G	C	-0.4779	0.0281	8.45863e-65	0.1247	289.242
	rs318712	19	11478847	C	T	0.2389	0.0334	9.16643e-13	0.0759	51.161
	rs2291516	19	11508177	A	G	0.2422	0.0292	9.88098e-17	0.1026	68.7991
	rs1433121	19	32591878	T	C	-0.1352	0.0188	6.90717e-13	0.6906	51.7175
	rs6108168	20	8626271	A	C	-0.1901	0.0199	1.10306e-21	0.2546	91.2553
	rs672272	20	10488159	T	C	-0.1851	0.0178	2.77204e-25	0.6041	108.137
	rs6058261	20	30235470	A	C	-0.1201	0.0195	6.82999e-10	0.2736	37.933
	rs34587839	20	32300671	A	G	-0.1669	0.0244	8.22243e-12	0.1535	46.7878
	rs6031431	20	42795152	G	A	0.1153	0.0175	4.94083e-11	0.4622	43.4093
	rs4814837	20	19241680	T	C	-0.1003	0.0184	4.617e-08	0.3424	29.7143
	rs1327235	20	10969030	G	A	0.3018	0.0173	4.76431e-68	0.4714	304.331
	rs6078393	20	11908101	G	T	-0.1205	0.0176	7.65773e-12	0.4106	46.8758
	rs234616	20	57494858	A	G	-0.1152	0.0188	8.79407e-10	0.3112	37.5482
	rs6026739	20	57739469	T	A	0.5032	0.0266	1.48902e-79	0.1226	357.864
	rs7265695	20	40043096	C	T	-0.1967	0.0219	2.48199e-19	0.1965	80.6716
	rs2598	20	47241618	G	A	-0.1387	0.0175	1.93508e-15	0.4674	62.8169
	rs79044887	20	47427831	G	C	-0.2427	0.0245	4.0059e-23	0.1476	98.1313
	rs6062477	20	62287600	T	C	0.1191	0.0177	1.80717e-11	0.5756	45.2769
	rs35213536	20	62694319	T	G	0.2044	0.0205	2.54214e-23	0.2467	99.4155
	rs7278003	21	44966069	C	T	0.1293	0.0176	1.77992e-13	0.5615	53.9724
	rs12627514	21	44759440	G	C	0.2164	0.0196	1.98609e-28	0.2897	121.9
	rs34487963	21	44838330	A	C	-0.5734	0.0712	8.179e-16	0.0185	64.8568
	rs2070527	21	40067495	C	A	0.1473	0.0202	3.08319e-13	0.7508	53.1744
	rs1882961	21	16556367	T	C	0.1272	0.0188	1.39798e-11	0.3088	45.7782
	rs12321	22	29453193	C	G	-0.1492	0.0175	1.43814e-17	0.4333	72.6878
	rs135023	22	32442776	G	A	0.1036	0.0175	3.52899e-09	0.5784	35.0464
	rs5992929	22	18451977	T	C	0.1684	0.0193	3.07114e-18	0.2834	76.1324
	rs926335	22	28046423	T	C	-0.1215	0.0175	3.3721e-12	0.4764	48.2033
fasting insulin	rs6674544	1	219628973	A	G	0.0177	0.002	6.973e-21	0.574	78.3225
	rs13389219	2	165528876	T	C	-0.0199	0.0019	5.838e-28	0.409	109.698
	rs2943646	2	227099534	A	G	-0.025	0.0019	8.473e-39	0.377	173.13
	rs1260326	2	27730940	T	C	-0.0231	0.0019	8.418e-38	0.413	147.814
	rs5017305	2	630902	A	T	0.0137	0.0026	1.067e-08	0.236	27.7648
	rs17036126	3	12287863	T	C	0.0209	0.003	1.279e-10	0.129	48.5344
	rs11708067	3	123065778	A	G	-0.0135	0.0023	1.299e-09	0.823	34.4518
	rs35000407	3	12351521	T	G	0.0258	0.0028	1.504e-21	0.883	84.9031
	rs62271373	3	150066540	A	T	0.0256	0.0048	1.596e-08	0.059	28.4444
	rs10865959	3	49891002	C	G	0.0138	0.0022	1.992e-08	0.3	39.3471
	rs17331151	3	52844534	T	C	-0.0162	0.0031	1.524e-08	0.106	27.3091
	rs9884482	4	106081636	T	C	-0.0125	0.0019	2.879e-11	0.608	43.2825
	rs11727676	4	145659064	T	C	-0.0203	0.0039	2.898e-08	0.916	27.0934
	rs6855363	4	157670537	T	C	0.0125	0.002	4.039e-08	0.653	39.0625
	rs3775380	4	89739808	A	G	-0.0119	0.0018	1.477e-11	0.5	43.7068
	rs10050393	5	157918946	T	C	0.009	0.0019	4.843e-08	0.54	22.4377
	rs4865796	5	53272664	A	G	0.0165	0.002	7.329e-17	0.707	68.0625
	rs459193	5	55806751	A	G	-0.0181	0.0021	1.123e-18	0.285	74.288
	rs1474696	6	127449246	A	G	-0.0147	0.0018	3.019e-16	0.524	66.6944
	rs73013411	6	164126233	A	C	-0.018	0.0032	2.084e-08	0.12	31.6406
	rs116141873	6	34222201	T	G	0.0428	0.0059	1.423e-11	0.032	52.624
	rs2780215	6	34236973	A	G	0.0392	0.0063	1.064e-09	0.958	38.716
	rs6905288	6	43758873	A	G	0.0112	0.0019	7.75e-09	0.602	34.7479
	rs972283	7	130466854	A	G	-0.0105	0.0019	1.093e-08	0.456	30.5402
	rs2108349	7	50786663	A	G	-0.0115	0.002	1.133e-08	0.686	33.0625
	rs13258890	8	23615445	T	C	0.0128	0.0025	2.765e-08	0.748	26.2144
	rs7012814	8	9173358	A	G	-0.0219	0.0019	8.342e-30	0.471	132.856
	rs75179845	9	136132954	T	C	-0.0216	0.0035	6.051e-11	0.921	38.0865
	rs7903146	10	114758349	T	C	-0.0116	0.0021	1.237e-09	0.307	30.5125
	rs118164457	10	89680631	T	C	-0.0345	0.0057	3.858e-10	0.963	36.6343
	rs2845885	11	63869062	T	C	-0.0204	0.0039	1.18e-08	0.931	27.3609
	rs860598	12	102898446	A	G	0.0177	0.0025	6.879e-12	0.824	50.1264
	rs7133378	12	124409502	A	G	-0.0127	0.002	5.996e-11	0.339	40.3225
	rs6487237	12	21699928	A	C	0.0154	0.0026	4.682e-09	0.79	35.0828
	rs1351394	12	66351826	T	C	-0.0111	0.0018	2.708e-09	0.471	38.0278
	rs12454712	18	60845884	T	C	0.0142	0.0025	1.777e-09	0.602	32.2624
	rs731839	19	33899065	A	G	-0.0121	0.0019	3.865e-11	0.658	40.5568
	rs1206760	20	45582472	A	G	-0.0112	0.0019	8.821e-10	0.522	34.7479
SNP, single nucleotide polymorphism; chr, chromosome; EA, effect allele; OA, other effect allele; SE, standard error; EAF, effect allele frequency

## Sheet: Table S4
Table S4. Characteristics of the genetic instrument variables for the inflammatory biomarkers that are possible mediators at the genome-wide significance level (p < 5 × 10–6)
	SNP	chr	pos	EA	OA	Beta	SE	P	EAF	F-statistic
IL-1Ra	rs74835839	1	26523643	C	T	-0.068	0.0139	9.67097e-07	0.1734	23.9325
	rs532024	1	93708124	G	A	-0.0853	0.0179	1.91201e-06	0.8848	22.7087
	rs139008239	1	79196267	A	G	-0.2721	0.0571	1.86999e-06	0.0167	22.7083
	rs6734238	2	113841030	G	A	-0.204	0.0104	2.45923e-85	0.3878	384.763
	rs4849192	2	114043016	A	G	0.0556	0.0118	2.34898e-06	0.354	22.2017
	rs7569284	2	113803563	A	G	-0.1464	0.0112	2.25788e-39	0.6981	170.862
	rs76351462	3	166479775	G	A	0.2338	0.0506	3.81698e-06	0.0156	21.3495
	rs1684468	3	196360830	T	A	-0.0738	0.0159	3.42799e-06	0.7443	21.5436
	rs150226685	6	16233223	T	C	-0.2897	0.0615	2.43299e-06	0.0122	22.1895
	rs142329455	8	30518180	T	C	0.388	0.0845	4.39896e-06	0.0075	21.0839
	rs11103413	9	137491378	G	A	0.2785	0.059	2.31398e-06	0.018	22.2816
	rs10964541	9	20348808	C	G	0.0648	0.0138	2.60597e-06	0.2185	22.0491
	rs78078342	9	29473138	G	A	0.1598	0.0343	3.08496e-06	0.0338	21.7053
	rs143966031	10	125164371	G	A	-0.2625	0.0562	2.99999e-06	0.012	21.8165
	rs563595624	12	2467419	C	G	-0.195	0.0422	3.71099e-06	0.0372	21.3523
	rs9542868	13	72735581	C	G	-0.0799	0.0156	3.08603e-07	0.8403	26.2328
	rs291032	15	95637422	G	C	0.1179	0.0226	1.87202e-07	0.0676	27.2151
	rs12908565	15	66931339	C	A	0.0544	0.0119	4.97004e-06	0.4989	20.898
	rs113087075	16	81807765	T	C	-0.1506	0.0327	4.26796e-06	0.039	21.2107
	rs147302029	16	4602209	A	G	0.1607	0.0324	6.74792e-07	0.0379	24.6004
	rs3935280	17	38189055	G	A	-0.0603	0.0105	1.009e-08	0.6165	32.9804
	rs13342087	17	77710554	A	G	0.2063	0.0446	3.66699e-06	0.0349	21.3958
	rs12947042	17	14266938	A	C	0.0745	0.0147	4.25804e-07	0.2209	25.6849
	rs62143194	19	54319624	G	C	0.2231	0.0133	5.52077e-63	0.2182	281.382
	rs2075803	19	51628529	G	A	0.0588	0.0115	2.89001e-07	0.5793	26.1432
IL-6	rs111572787	1	181847127	T	C	0.4099	0.0893	4.43997e-06	0.0109	21.0694
	rs2228145	1	154426970	C	A	0.1747	0.0124	3.3358e-45	0.3786	198.492
	rs148924545	1	43014917	G	A	-0.1821	0.0379	1.51199e-06	0.0376	23.0856
	rs1444691	2	154823511	G	A	-0.0573	0.0122	2.69401e-06	0.402	22.0592
	rs9811834	3	163620359	T	A	-0.0679	0.0147	4.11301e-06	0.4542	21.3356
	rs80316479	3	107897920	T	C	-0.1956	0.0418	2.91998e-06	0.027	21.897
	rs34032964	4	55033811	T	A	-0.4095	0.0884	3.57298e-06	0.0127	21.4587
	rs7448500	5	158529492	G	C	0.0631	0.0128	8.67601e-07	0.694	24.3018
	rs4959106	6	32583159	C	T	0.0823	0.0138	2.37197e-09	0.4615	35.5665
	rs76598619	7	139676372	C	T	-0.2511	0.0506	7.01003e-07	0.0237	24.6259
	rs144530765	11	122192092	G	A	-0.3623	0.0731	7.15995e-07	0.0126	24.5642
	rs1530088	16	4439131	T	C	0.068	0.0147	3.94703e-06	0.7709	21.3985
	rs2288477	19	30102856	G	A	-0.0617	0.0133	3.74197e-06	0.3368	21.5212
	rs4802241	19	45355743	C	A	-0.0791	0.0166	1.854e-06	0.1771	22.7058
	rs2651097	19	35481231	A	G	-0.071	0.0155	4.517e-06	0.2506	20.9823
IL-27	rs145363361	1	69137752	A	G	-0.2404	0.0515	3.10299e-06	0.0169	21.7899
	rs1257169	2	134963862	A	C	-0.0968	0.0113	1.29808e-17	0.5278	73.3827
	rs10164423	2	187368733	A	G	-0.1286	0.0264	1.16099e-06	0.048	23.7287
	rs113732805	2	196613127	A	G	0.0959	0.0207	3.79201e-06	0.1584	21.4633
	rs11711157	3	194061826	T	C	-0.09	0.0138	7.59451e-11	0.2892	42.5331
	rs9715769	4	38774489	C	A	0.0965	0.0147	4.53106e-11	0.1775	43.0943
	rs2844803	6	29944314	C	T	-0.052	0.0102	3.65603e-07	0.5179	25.99
	rs191919970	6	107168208	G	A	-0.1541	0.0319	1.38099e-06	0.0476	23.3359
	rs4959847	6	3516504	C	T	-0.0644	0.0124	2.18399e-07	0.285	26.9729
	rs11599750	10	101805442	T	C	-0.1793	0.0105	8.02602e-66	0.3776	291.596
	rs10883439	10	101841153	G	A	0.0861	0.0181	1.84701e-06	0.8894	22.6282
	rs10843390	12	29496991	T	C	0.0624	0.0113	3.08702e-08	0.2852	30.4939
	rs10774624	12	111833788	A	G	-0.0757	0.0103	2.23821e-13	0.5345	54.0154
	rs2291855	12	57410191	A	G	0.0875	0.0182	1.51401e-06	0.0883	23.1139
	rs150460588	15	57023457	C	T	0.1169	0.0252	3.58996e-06	0.0521	21.5193
	rs704	17	26694861	A	G	-0.1349	0.0102	1.44511e-39	0.4731	174.914
	rs111072793	17	7079593	A	C	0.0977	0.0147	2.9181e-11	0.2024	44.1728
	rs2042717	18	74194197	T	C	0.0518	0.0112	4.03302e-06	0.5939	21.3906
	rs116888401	19	4351449	C	G	-0.2411	0.0377	1.59901e-10	0.0271	40.8989
	rs8102855	19	4276486	C	T	-0.4177	0.0109	1e-200	0.5051	1468.51
	rs4807575	19	4287125	C	T	0.1632	0.0109	5.26744e-51	0.4483	224.175
	rs73011399	19	15079078	C	T	-0.0702	0.0134	1.50401e-07	0.2455	27.4451
	rs8110225	19	4196283	G	A	0.1534	0.0115	1.15904e-40	0.4364	177.932
	rs12625762	20	34158587	A	G	0.0823	0.0149	3.22003e-08	0.1378	30.5089
C-reactive protein	rs3027061	1	159186600	G	A	0.032519	0.003735	3.31971e-18	0.364784	75.8042
	rs4655802	1	65888231	A	G	-0.025012	0.00416	1.88001e-09	0.614793	36.1502
	rs4129267	1	154426264	T	C	-0.087519	0.003612	1.1995e-129	0.385524	587.096
	rs2794520	1	159678816	T	C	-0.182186	0.003712	1e-200	0.333842	2408.87
	rs1816732	1	214313105	C	T	-0.018871	0.003751	4.98001e-07	0.63582	25.3102
	rs1932965	1	93125514	A	T	-0.031209	0.006305	7.55997e-07	0.896973	24.5013
	rs1805096	1	66102257	A	G	-0.104381	0.003614	2.1677e-183	0.38625	834.193
	rs6672627	1	154346967	A	C	-0.037135	0.005083	2.89001e-13	0.146148	53.3736
	rs2293476	1	40036847	C	G	0.030262	0.004225	8.2699e-13	0.225941	51.3029
	rs4660586	1	42407229	T	C	0.018909	0.004	2.30999e-06	0.730055	22.3469
	rs7516611	1	10013014	C	A	-0.032433	0.006567	7.99006e-07	0.079108	24.3916
	rs12742784	1	22682366	T	C	-0.022394	0.004517	7.26993e-07	0.198673	24.5789
	rs7547076	1	190988383	C	T	-0.020602	0.004133	6.32004e-07	0.276699	24.8478
	rs6686560	1	198442821	A	G	0.02776	0.005976	3.45001e-06	0.111648	21.5783
	rs10925027	1	247612562	C	T	-0.036035	0.00382	4.25011e-21	0.599644	88.9861
	rs469772	1	91530305	T	C	-0.031327	0.004542	5.53988e-12	0.193541	47.5711
	rs7521729	1	159844819	A	C	0.037477	0.006124	9.67008e-10	0.129641	37.4506
	rs1260326	2	27730940	C	T	-0.073462	0.003604	2.72019e-92	0.607156	415.486
	rs13409371	2	113838145	A	G	0.048232	0.003847	5.06991e-36	0.429854	157.19
	rs1441169	2	214033530	G	A	-0.024926	0.003725	2.26986e-11	0.532568	44.7768
	rs9284725	2	102744854	A	C	-0.02731	0.00419	7.34007e-11	0.761212	42.483
	rs1592	2	135722143	C	A	-0.017665	0.003825	3.92998e-06	0.449085	21.3287
	rs10208608	2	169872124	C	T	0.046396	0.009586	1.31999e-06	0.041914	23.4254
	rs12995480	2	629881	C	T	0.031261	0.004855	1.24e-10	0.830925	41.4598
	rs4246598	2	88438050	A	C	0.022063	0.003547	5.10999e-10	0.46258	38.6907
	rs6724667	2	113789641	A	G	0.022513	0.004183	7.51e-08	0.702178	28.9662
	rs6761029	2	170636896	A	C	0.021284	0.004043	1.43999e-07	0.253933	27.714
	rs1509394	2	28647084	T	C	0.025685	0.004147	6.05006e-10	0.542959	38.3611
	rs7575523	2	59335104	G	T	-0.017562	0.003757	2.99999e-06	0.618716	21.8507
	rs2352975	3	49891885	C	T	0.024897	0.004026	6.42999e-10	0.303573	38.2425
	rs2596937	3	9480906	C	T	0.022896	0.00451	3.91003e-07	0.197821	25.7731
	rs2606228	3	183537759	C	A	-0.018885	0.003958	1.85999e-06	0.642705	22.7658
	rs7640424	3	107820063	T	C	-0.019371	0.004191	3.84999e-06	0.309831	21.3633
	rs6792725	3	24520283	G	A	-0.023107	0.004286	7.17001e-08	0.679594	29.0658
	rs931929	3	62101868	A	G	-0.019128	0.004149	4.08997e-06	0.762951	21.2546
	rs2324999	3	86158885	T	C	0.021526	0.004586	2.72998e-06	0.202945	22.0322
	rs1514895	3	170705693	G	A	0.020929	0.003948	1.17999e-07	0.288281	28.1024
	rs118182	4	113374354	G	A	0.036798	0.007119	2.39999e-07	0.920406	26.7184
	rs2884401	4	148984082	C	G	-0.018497	0.004015	4.15997e-06	0.739749	21.2242
	rs1012793	5	131781345	C	G	-0.021211	0.004386	1.34999e-06	0.210816	23.3876
	rs490928	5	172321908	T	G	-0.023026	0.004902	2.67997e-06	0.210925	22.0643
	rs17658229	5	172191052	C	T	0.055568	0.009522	5.49997e-09	0.045881	34.056
	rs1062326	5	78617534	G	T	0.018615	0.003668	3.95003e-07	0.619145	25.7553
	rs12202641	6	116314634	T	C	-0.022804	0.003617	2.99999e-10	0.39442	39.7489
	rs9271608	6	32591588	G	A	0.042021	0.004954	2.33024e-17	0.215335	71.9483
	rs2327832	6	137973068	G	A	0.023075	0.00455	4.02004e-07	0.20175	25.7194
	rs1490384	6	126851160	T	C	-0.024816	0.003545	2.64972e-12	0.512283	49.0039
	rs3134899	6	31473286	T	C	0.023329	0.004274	4.93003e-08	0.767055	29.7936
	rs3843540	7	99126640	C	T	-0.026199	0.005045	2.10999e-07	0.15318	26.9679
	rs10240168	7	22819334	G	C	-0.028684	0.004343	4.1096e-11	0.221389	43.6214
	rs11769828	7	150231309	T	C	-0.020363	0.004159	9.93002e-07	0.238787	23.9721
	rs13233571	7	72971231	T	C	-0.056895	0.005476	2.94985e-25	0.119609	107.95
	rs1880241	7	22759469	G	A	-0.027537	0.003687	8.41008e-14	0.48295	55.7811
	rs4526310	7	50220492	T	A	-0.030003	0.005994	5.68002e-07	0.127565	25.0551
	rs2710804	7	36084529	C	T	0.021262	0.003737	1.29999e-08	0.367409	32.3714
	rs7010484	8	63937675	T	C	0.018786	0.0039	1.49001e-06	0.673025	23.2027
	rs2064009	8	117007850	T	C	0.027111	0.003549	2.27982e-14	0.581445	58.3551
	rs2891677	8	126344208	T	C	0.019859	0.003511	1.59001e-08	0.538958	31.9929
	rs4841132	8	9183596	G	A	0.065095	0.006243	1.99986e-25	0.909023	108.72
	rs6601302	8	9239458	G	T	-0.030518	0.004478	9.79941e-12	0.736931	46.4455
	rs10819190	9	129408513	A	G	0.020389	0.00406	5.21999e-07	0.37132	25.2197
	rs644234	9	136142217	G	T	0.022597	0.003708	1.13e-09	0.369203	37.1383
	rs10969334	9	29717279	A	C	-0.018093	0.003623	6.04004e-07	0.401714	24.9393
	rs6482190	10	22037809	G	A	-0.020049	0.004156	1.43001e-06	0.717728	23.272
	rs2265185	10	30691777	C	A	-0.017346	0.003785	4.64002e-06	0.592188	21.0023
	rs7083516	10	68759520	C	T	-0.017476	0.00369	2.20999e-06	0.383496	22.4301
	rs1051338	10	91007360	G	T	0.023881	0.003992	2.27002e-09	0.308119	35.7869
	rs1994721	11	29204531	A	G	-0.027717	0.005473	4.17004e-07	0.138602	25.6473
	rs2679053	11	43605304	G	A	-0.019891	0.003917	3.87998e-07	0.608855	25.7873
	rs1582763	11	60021948	A	G	-0.022107	0.0037	2.37001e-09	0.37181	35.699
	rs10832027	11	13357183	A	G	0.025944	0.003745	4.42996e-12	0.668809	47.9922
	rs6485751	11	47336442	C	G	-0.03089	0.004359	1.42988e-12	0.218471	50.2183
	rs10898885	11	72571275	C	T	-0.021986	0.004124	1e-07	0.758538	28.422
	rs4767920	12	121065277	A	G	-0.038519	0.0049	4.00037e-15	0.842127	61.7956
	rs7310409	12	121424861	G	A	0.137075	0.003706	1e-200	0.607808	1368.06
	rs553144	12	69985168	C	G	0.018123	0.003589	4.49997e-07	0.490442	25.4984
	rs11108056	12	95855385	G	C	-0.027907	0.003708	5.42001e-14	0.42371	56.6431
	rs10778215	12	103537266	A	T	-0.033242	0.003583	1.85994e-20	0.488517	86.0757
	rs6573778	14	24872209	C	T	0.023902	0.004522	1.28e-07	0.533453	27.9388
	rs2239222	14	73011885	G	A	0.035484	0.003901	9.86961e-20	0.363541	82.7396
	rs7144423	14	35572547	T	C	0.025561	0.00481	1.09999e-07	0.171345	28.2401
	rs12587622	14	73365174	A	G	-0.020798	0.003609	8.52001e-09	0.500861	33.21
	rs340005	15	60878030	A	G	0.030007	0.003736	1.00995e-15	0.620695	64.5107
	rs882829	15	40607689	G	C	-0.042221	0.008595	9.1601e-07	0.067702	24.1304
	rs906308	15	98307791	A	T	0.017473	0.003758	3.38003e-06	0.496362	21.6183
	rs6498011	16	27331894	G	A	-0.016908	0.003647	3.61002e-06	0.616664	21.4938
	rs7342694	16	81903800	C	T	0.017931	0.003668	1.03999e-06	0.610111	23.8974
	rs10521222	16	51158710	T	C	-0.104411	0.010714	2.06016e-22	0.04533	94.9706
	rs1558902	16	53803574	A	T	0.033926	0.003701	5.19996e-20	0.405653	84.0286
	rs178810	17	16097430	T	C	0.02001	0.003606	2.94999e-08	0.562924	30.7923
	rs17138478	17	36073320	A	C	0.036237	0.007481	1.29999e-06	0.117836	23.4631
	rs8074524	17	40469598	T	C	-0.020875	0.004462	2.93002e-06	0.195324	21.8874
	rs10512597	17	72699833	C	T	0.036931	0.00489	4.44017e-14	0.817288	57.038
	rs11871028	17	76404655	T	C	0.028216	0.005913	1.85999e-06	0.101448	22.7706
	rs1292061	17	57911230	G	A	0.018213	0.003586	3.86002e-07	0.539338	25.7954
	rs4092465	18	55080437	G	A	0.027483	0.004364	3.11e-10	0.650698	39.6606
	rs12960928	18	57897803	C	T	0.024	0.003993	1.90999e-09	0.267003	36.1263
	rs2852151	18	12841176	A	G	0.024735	0.003655	1.35988e-11	0.404527	45.7983
	rs17356664	19	45740771	T	C	0.019352	0.004099	2.39001e-06	0.301492	22.2893
	rs4420638	19	45422946	G	A	-0.229459	0.006122	1e-200	0.17962	1404.83
	rs387976	19	45379060	C	A	0.025507	0.003946	1.05e-10	0.331946	41.7835
	rs1560117	19	18512932	T	C	0.021709	0.003983	5.15003e-08	0.467659	29.707
	rs6128397	20	57253132	G	A	0.022451	0.004149	6.37999e-08	0.701897	29.2809
	rs1800961	20	43042364	T	C	-0.1115	0.011267	4.6302e-23	0.033816	97.9339
	rs2315008	20	62343956	G	T	0.023467	0.003777	5.36006e-10	0.687731	38.603
	rs2836878	21	40465534	A	G	-0.042902	0.004079	7.71081e-26	0.27418	110.624
	rs2211860	21	39552192	T	C	-0.0175	0.003676	1.96002e-06	0.401007	22.6634
	rs2277844	22	38577515	A	G	-0.017622	0.003558	7.46002e-07	0.551732	24.5301
	rs6001193	22	39074737	G	A	-0.027809	0.003706	6.5298e-14	0.35065	56.3067
	rs138342	22	41241945	T	C	0.018664	0.00363	2.77997e-07	0.453591	26.436
SNP, single nucleotide polymorphism; chr, chromosome; EA, effect allele; OA, other effect allele; SE, standard error; EAF, effect allele frequency

## Sheet: Table S5
Table S5. Detailed results of MR analysis for causal effects of sarcopenia-related traits on CHD
	Method	No. of SNP	Beta	SE	OR	95%CI	p-value
ALM	MR Egger	594	-0.259701	0.0652113	0.771282	0.679-0.876	7.66941e-05
	Weighted median	594	-0.18534	0.0399651	0.830822	0.768-0.899	3.52573e-06
	Inverse variance weighted	594	-0.180769	0.0279534	0.834628	0.790-0.882	1.00098e-10
	Simple mode	594	-0.0570009	0.128554	0.944593	0.734-1.215	0.657639
	Weighted mode	594	-0.171469	0.0797525	0.842427	0.721-0.985	0.031958
left HGS	MR Egger	146	-0.76724	0.429994	0.464293	0.200-1.078	0.0764797
	Weighted median	146	-0.308353	0.128191	0.734656	0.571-0.945	0.0161539
	Inverse variance weighted	146	-0.352269	0.108198	0.703091	0.569-0.869	0.00113085
	Simple mode	146	-0.470266	0.402185	0.624836	0.284-1.374	0.24421
	Weighted mode	146	-0.574839	0.356895	0.562796	0.280-1.133	0.109428
right HGS	MR Egger	159	-0.60231	0.4121	0.547545	0.244-1.228	0.14586
	Weighted median	159	-0.313982	0.127611	0.730532	0.569-0.938	0.013876
	Inverse variance weighted	159	-0.378476	0.106868	0.684904	0.555-0.844	0.000397811
	Simple mode	159	0.140692	0.404485	1.15107	0.521-2.543	0.728432
	Weighted mode	159	-0.619251	0.346771	0.538347	0.273-1.062	0.0760551
WP	MR Egger	55	-0.74443	1.23798	0.475005	0.042-5.376	0.550188
	Weighted median	55	-1.06662	0.276987	0.34417	0.200-0.592	0.000117735
	Inverse variance weighted	55	-1.137	0.264577	0.32078	0.191-0.539	1.72797e-05
	Simple mode	55	-1.02837	0.770975	0.357588	0.079-1.621	0.187848
	Weighted mode	55	-0.363514	0.685298	0.695229	0.181-2.664	0.597977
ALM, appendicular lean mass; HGS, hand grip strength; WP, walking pace; SE, standard error; OR, odds ratio; CI, confidence interval

## Sheet: Table S6
Table S6. Detailed results of MR analysis for causal effects of CHD on sarcopenia-related traits
	Method	No. of SNP	Beta	SE	OR	95%CI	p-value
ALM	MR Egger	30	-0.00476459	0.020429	0.995247	0.956-1.036	0.817282
	Weighted median	30	0.000279681	0.00772259	1.00028	0.985-1.016	0.97111
	Inverse variance weighted	30	0.00268798	0.00911644	1.00269	0.985-1.021	0.768108
	Simple mode	30	-0.0238919	0.0211745	0.976391	0.937-1.018	0.268426
	Weighted mode	30	0.00903973	0.00774303	1.00908	0.994-1.025	0.252531
left HGS	MR Egger	37	-0.00999386	0.0153742	0.990056	0.961-1.020	0.519911
	Weighted median	37	-0.0079897	0.00558907	0.992042	0.981-1.003	0.152854
	Inverse variance weighted	37	-0.00300793	0.00659723	0.996997	0.984-1.010	0.648435
	Simple mode	37	-0.00132712	0.0110999	0.998674	0.977-1.021	0.905495
	Weighted mode	37	-0.00737337	0.00618928	0.992654	0.981-1.005	0.241326
right HGS
	MR Egger	36	0.000223546	0.0135042	1.00022	0.974-1.027	0.986889
	Weighted median	36	-0.00451961	0.00545786	0.995491	0.985-1.006	0.407618
	Inverse variance weighted	36	-0.00584097	0.00577839	0.994176	0.983-1.005	0.312097
	Simple mode	36	-0.0136252	0.0134371	0.986467	0.961-1.013	0.31754
	Weighted mode	36	-0.00650909	0.00684485	0.993512	0.980-1.007	0.348153
walking pace
	MR Egger	37	-0.0106593	0.0113355	0.989397	0.968-1.012	0.353485
	Weighted median	37	-0.00849032	0.0046394	0.991546	0.983-1.001	0.067243
	Inverse variance weighted	37	-0.00412676	0.00487476	0.995882	0.986-1.005	0.397243
	Simple mode	37	-0.0070637	0.00849348	0.992961	0.977-1.010	0.411083
	Weighted mode	37	-0.00956561	0.00468103	0.99048	0.981-1.000	0.0483756
ALM, appendicular lean mass; HGS, hand grip strength; WP, walking pace; SE, standard error; OR, odds ratio; CI, confidence interval

## Sheet: Table S7
Table S7. Detailed results of MR analysis for causal effects of sarcopenia-related traits on mediators
		Method	No. of SNP	Beta	SE	OR	95%CI	p-value
ALM	Antropometric measures
	BMI	MR Egger	181	0.00245823	0.0350579	1.00246	0.936-1.074	0.944177
		Weighted median	181	0.0101876	0.0160418	1.01024	0.979-1.043	0.525386
		Inverse variance weighted	181	0.00265218	0.0153352	1.00266	0.973-1.033	0.862693
		Simple mode	181	0.0396948	0.0416266	1.04049	0.959-1.129	0.341568
		Weighted mode	181	0.0253209	0.0171748	1.02564	0.992-1.061	0.142146
	WC	MR Egger	214	0.206924	0.053388	1.22989	1.108-1.366	0.000141663
		Weighted median	214	0.142688	0.0293182	1.15337	1.089-1.222	1.13383e-06
		Inverse variance weighted	214	0.151162	0.0229235	1.16318	1.112-1.217	4.27617e-11
		Simple mode	214	0.0950798	0.07128	1.09975	0.956-1.265	0.183664
		Weighted mode	214	0.136524	0.034203	1.14628	1.072-1.226	9.031e-05
	HC	MR Egger	207	0.526813	0.0815448	1.69353	1.443-1.987	7.45449e-10
		Weighted median	207	0.40384	0.0297466	1.49756	1.413-1.587	5.55691e-42
		Inverse variance weighted	207	0.332506	0.0272152	1.39446	1.322-1.471	2.50127e-34
		Simple mode	207	0.411051	0.0740102	1.5084	1.305-1.744	8.55692e-08
		Weighted mode	207	0.445977	0.0487374	1.56202	1.420-1.719	5.64218e-17
	WHR	MR Egger	215	-0.204054	0.0385204	0.815419	0.756-0.879	2.92356e-07
		Weighted median	215	-0.112679	0.0253122	0.893438	0.850-0.939	8.52486e-06
		Inverse variance weighted	215	-0.102886	0.0171471	0.90223	0.872-0.933	1.97057e-09
		Simple mode	215	-0.108334	0.0644083	0.897328	0.791-1.018	0.0940314
		Weighted mode	215	-0.163083	0.031872	0.849521	0.798-0.904	6.90053e-07
	Glycemic traits
	FI	MR Egger	583	-0.0779675	0.0167555	0.924994	0.895-0.956	4.05071e-06
		Weighted median	583	-0.0482834	0.0097482	0.952864	0.935-0.971	7.30569e-07
		Inverse variance weighted	583	-0.0382514	0.00729115	0.962471	0.949-0.976	1.55206e-07
		Simple mode	583	-0.0574816	0.0361588	0.944139	0.880-1.013	0.112445
		Weighted mode	583	-0.0637211	0.0182867	0.938267	0.905-0.973	0.000530026
	FG	MR Egger	583	-0.00534639	0.0136274	0.994668	0.968-1.022	0.69496
		Weighted median	583	0	0.00763848	1	0.985-1.015	1
		Inverse variance weighted	583	-0.000868106	0.00591221	0.999132	0.988-1.011	0.883264
		Simple mode	583	-0.0348593	0.0284432	0.965741	0.913-1.021	0.220853
		Weighted mode	583	0.0366746	0.0181483	1.03736	1.001-1.075	0.0437551
	Hb1Ac	MR Egger	584	-0.0154917	0.0105742	0.984628	0.964-1.005	0.143446
		Weighted median	584	-0.0189813	0.00584829	0.981198	0.970-0.993	0.001172
		Inverse variance weighted	584	-0.00660449	0.00455391	0.993417	0.985-1.002	0.146978
		Simple mode	584	-0.0474911	0.0203943	0.953619	0.916-0.993	0.0202189
		Weighted mode	584	-0.0354211	0.0125501	0.965199	0.942-0.989	0.00492955
	Lipid biomarkers
	HDL-C	MR Egger	194	-0.0159783	0.0473358	0.984149	0.897-1.080	0.736069
		Weighted median	194	-0.0343355	0.028935	0.966247	0.913-1.023	0.235368
		Inverse variance weighted	194	-0.0118627	0.0214575	0.988207	0.948-1.031	0.580368
		Simple mode	194	-0.00850364	0.073531	0.991532	0.858-1.145	0.908053
		Weighted mode	194	-0.035005	0.0341477	0.965601	0.903-1.032	0.306596
	LDL-C	MR Egger	195	-0.05573	0.0527644	0.945794	0.853-1.049	0.292195
		Weighted median	195	-0.0777858	0.0315847	0.925163	0.870-0.984	0.0137868
		Inverse variance weighted	195	-0.0834311	0.0237781	0.919954	0.878-0.964	0.00045023
		Simple mode	195	-0.0659579	0.0854533	0.93617	0.792-1.107	0.441137
		Weighted mode	195	-0.0931234	0.0521728	0.911081	0.823-1.009	0.0758393
	TC	MR Egger	194	-0.0265356	0.0523207	0.973813	0.879-1.079	0.612616
		Weighted median	194	-0.0437806	0.0311667	0.957164	0.900-1.017	0.160103
		Inverse variance weighted	194	-0.0779861	0.0237557	0.924977	0.883-0.969	0.0010277
		Simple mode	194	-0.0517623	0.0810478	0.949555	0.810-1.113	0.523799
		Weighted mode	194	-0.0598448	0.0660836	0.941911	0.827-1.072	0.366281
	TG	MR Egger	195	-0.0052115	0.0456781	0.994802	0.910-1.088	0.909284
		Weighted median	195	-0.0605506	0.0320116	0.941246	0.884-1.002	0.0585544
		Inverse variance weighted	195	-0.074212	0.0207208	0.928475	0.892-0.967	0.000341606
		Simple mode	195	-0.105531	0.0662762	0.899847	0.790-1.025	0.112947
		Weighted mode	195	-0.0795166	0.0340166	0.923563	0.864-0.987	0.0204283
	Blood pressure
	SBP	MR Egger	451	-1.14471	0.400872	0.318317	0.145-0.698	0.00449545
		Weighted median	451	-0.845002	0.157308	0.429557	0.316-0.585	7.8031e-08
		Inverse variance weighted	451	-0.751313	0.169036	0.471747	0.339-0.657	8.80155e-06
		Simple mode	451	-1.16732	0.783394	0.311201	0.067-1.445	0.136904
		Weighted mode	451	-2.46703	0.66269	0.0848361	0.023-0.311	0.000222047
	DBP	MR Egger	449	-0.466769	0.232237	0.627025	0.398-0.988	0.0450444
		Weighted median	449	-0.216846	0.0958949	0.805054	0.667-0.972	0.0237415
		Inverse variance weighted	449	-0.193516	0.0968761	0.824057	0.682-0.996	0.0457643
		Simple mode	449	-0.135856	0.413908	0.872968	0.388-1.965	0.742892
		Weighted mode	449	-0.385574	0.283383	0.68006	0.390-1.185	0.174321
	Inflammatory biomarkers
	IL-1Ra	MR Egger	652	-0.0792442	0.0574448	0.923814	0.825-1.034	0.16822
		Weighted median	652	-0.0262843	0.0409574	0.974058	0.899-1.055	0.521038
		Inverse variance weighted	652	-0.0213841	0.0249251	0.978843	0.932-1.028	0.39093
		Simple mode	652	0.0153363	0.121368	1.01545	0.800-1.288	0.899485
		Weighted mode	652	-0.0113215	0.0767084	0.988742	0.851-1.149	0.88271
	IL-6	MR Egger	650	-0.0112649	0.0659317	0.988798	0.869-1.125	0.864389
		Weighted median	650	-0.00888923	0.044314	0.99115	0.909-1.081	0.841014
		Inverse variance weighted	650	0.00814749	0.0286181	1.00818	0.953-1.066	0.775876
		Simple mode	650	-0.104589	0.141061	0.900695	0.683-1.188	0.458693
		Weighted mode	650	-0.018387	0.0881189	0.981781	0.826-1.167	0.834778
	IL-8	MR Egger	652	0.00569805	0.0611017	1.00571	0.892-1.134	0.92573
		Weighted median	652	-0.0406244	0.0409352	0.96019	0.886-1.040	0.320999
		Inverse variance weighted	652	-0.00467858	0.0264566	0.995332	0.945-1.048	0.859634
		Simple mode	652	-0.0881756	0.133925	0.9156	0.704-1.190	0.510517
		Weighted mode	652	-0.0881756	0.0838634	0.9156	0.777-1.079	0.293456
	IL-18	MR Egger	651	-0.0135325	0.0551667	0.986559	0.885-1.099	0.806301
		Weighted median	651	-0.0473986	0.0382025	0.953707	0.885-1.028	0.214709
		Inverse variance weighted	651	-0.0158057	0.0239369	0.984319	0.939-1.032	0.509058
		Simple mode	651	-0.161688	0.110572	0.850707	0.685-1.057	0.144148
		Weighted mode	651	-0.0895323	0.0683928	0.914359	0.800-1.046	0.190966
	IL-27	MR Egger	650	0.136009	0.0553769	1.14569	1.028-1.277	0.014308
		Weighted median	650	0.100471	0.0384871	1.10569	1.025-1.192	0.0090409
		Inverse variance weighted	650	0.0757078	0.0240665	1.07865	1.029-1.131	0.00165645
		Simple mode	650	0.202991	0.119693	1.22506	0.969-1.549	0.0903789
		Weighted mode	650	0.128997	0.0772287	1.13769	0.978-1.324	0.0953381
	CRP	MR Egger	192	-0.0927625	0.0437978	0.91141	0.836-0.993	0.0354776
		Weighted median	192	-0.102132	0.024368	0.902911	0.861-0.947	2.77474e-05
		Inverse variance weighted	192	-0.101033	0.0185674	0.903903	0.872-0.937	5.28497e-08
		Simple mode	192	-0.0449693	0.0578948	0.956027	0.853-1.071	0.438272
		Weighted mode	192	-0.0888006	0.0338867	0.915028	0.856-0.978	0.00948599
Left HGS	Antropometric measures
	BMI	MR Egger	57	-0.155889	0.200799	0.855654	0.577-1.268	0.440871
		Weighted median	57	0.0354126	0.0435134	1.03605	0.951-1.128	0.415741
		Inverse variance weighted	57	-0.00965978	0.050848	0.990387	0.896-1.094	0.84933
		Simple mode	57	0.133231	0.0961289	1.14251	0.946-1.379	0.171253
		Weighted mode	57	0.0918106	0.0687587	1.09616	0.958-1.254	0.187194
	WC	MR Egger	68	0.479631	0.283822	1.61548	0.926-2.818	0.0957655
		Weighted median	68	0.0739241	0.078022	1.07673	0.924-1.255	0.343396
		Inverse variance weighted	68	0.212948	0.0730128	1.23732	1.072-1.428	0.00353881
		Simple mode	68	-0.104324	0.173791	0.900933	0.641-1.267	0.550342
		Weighted mode	68	-0.0888042	0.220038	0.915025	0.594-1.408	0.687803
	HC	MR Egger	66	0.470582	0.403589	1.60093	0.726-3.531	0.247944
		Weighted median	66	0.43133	0.0927182	1.5393	1.284-1.846	3.2864e-06
		Inverse variance weighted	66	0.454577	0.094148	1.57551	1.310-1.895	1.37685e-06
		Simple mode	66	0.612238	0.255982	1.84456	1.117-3.046	0.0196719
		Weighted mode	66	0.503662	0.232878	1.65477	1.048-2.612	0.0342429
	WHR	MR Egger	71	-0.489633	0.264898	0.612851	0.365-1.030	0.0688322
		Weighted median	71	-0.250414	0.0801709	0.778478	0.665-0.911	0.00178711
		Inverse variance weighted	71	-0.158813	0.0677855	0.853156	0.747-0.974	0.0191361
		Simple mode	71	-0.520801	0.289323	0.594045	0.337-1.047	0.0761586
		Weighted mode	71	-0.612437	0.404651	0.542028	0.245-1.198	0.134656
	Glycemic traits
	FI	MR Egger	135	-0.252414	0.094606	0.776923	0.645-0.935	0.00857795
		Weighted median	135	-0.0424955	0.0302111	0.958395	0.903-1.017	0.15954
		Inverse variance weighted	135	-0.0657362	0.0244	0.936378	0.893-0.982	0.00705781
		Simple mode	135	-0.025741	0.0862286	0.974587	0.823-1.154	0.765768
		Weighted mode	135	-0.0415723	0.0771604	0.95928	0.825-1.116	0.590934
	FG	MR Egger	136	-0.124306	0.0942233	0.88311	0.734-1.062	0.189328
		Weighted median	136	0.000750291	0.0267677	1.00075	0.950-1.055	0.977638
		Inverse variance weighted	136	-0.0161613	0.0240045	0.983969	0.939-1.031	0.500782
		Simple mode	136	0.0722302	0.0856816	1.0749	0.909-1.271	0.400715
		Weighted mode	136	0.0984427	0.0637621	1.10345	0.974-1.250	0.124952
	Hb1Ac	MR Egger	135	-0.142597	0.0661058	0.867104	0.762-0.987	0.0327956
		Weighted median	135	-0.0211006	0.019351	0.97912	0.943-1.017	0.275531
		Inverse variance weighted	135	-0.0256805	0.0167706	0.974646	0.943-1.007	0.1257
		Simple mode	135	0.0527409	0.0588881	1.05416	0.939-1.183	0.372066
		Weighted mode	135	-0.0818899	0.0568579	0.921373	0.824-1.030	0.152127
	Lipid biomarkers
	HDL-C	MR Egger	60	-0.5076	0.330077	0.601939	0.315-1.150	0.12953
		Weighted median	60	-0.143252	0.0915377	0.866536	0.724-1.037	0.117595
		Inverse variance weighted	60	-0.0746607	0.0806441	0.928058	0.792-1.087	0.354547
		Simple mode	60	-0.0565898	0.229722	0.944982	0.602-1.482	0.806274
		Weighted mode	60	-0.139708	0.139769	0.869612	0.661-1.144	0.321602
	LDL-C	MR Egger	61	-0.14321	0.330803	0.866572	0.453-1.657	0.666655
		Weighted median	61	0.132179	0.0975715	1.14131	0.943-1.382	0.175515
		Inverse variance weighted	61	-0.00235841	0.084179	0.997644	0.846-1.177	0.977649
		Simple mode	61	0.344854	0.214254	1.41178	0.928-2.149	0.112743
		Weighted mode	61	0.28295	0.223932	1.32704	0.856-2.058	0.211278
	TC	MR Egger	61	-0.113868	0.352259	0.892376	0.447-1.780	0.747649
		Weighted median	61	0.0791873	0.0962749	1.08241	0.896-1.307	0.410786
		Inverse variance weighted	61	0.0197697	0.089825	1.01997	0.855-1.216	0.8258
		Simple mode	61	0.26323	0.203318	1.30113	0.873-1.938	0.200393
		Weighted mode	61	0.196752	0.174921	1.21744	0.864-1.715	0.265151
	TG	MR Egger	62	-0.461224	0.289858	0.630512	0.357-1.113	0.116819
		Weighted median	62	-0.195156	0.0884417	0.822706	0.692-0.978	0.0273416
		Inverse variance weighted	62	-0.116528	0.0737414	0.890005	0.770-1.028	0.114055
		Simple mode	62	-0.160674	0.23018	0.85157	0.542-1.337	0.487806
		Weighted mode	62	-0.223879	0.160387	0.799412	0.584-1.095	0.167815
	Blood pressure
	SBP	MR Egger	124	-1.87609	2.44307	0.153188	0.001-18.400	0.444018
		Weighted median	124	0.00357956	0.526276	1.00359	0.358-2.815	0.994573
		Inverse variance weighted	124	0.182399	0.612441	1.20009	0.361-3.986	0.765838
		Simple mode	124	-0.682918	1.68252	0.505141	0.019-13.665	0.685529
		Weighted mode	124	-0.278558	1.12307	0.756874	0.084-6.839	0.804522
	DBP	MR Egger	126	-2.81321	1.27028	0.0600123	0.005-0.724	0.0286124
		Weighted median	126	-0.382971	0.290883	0.681833	0.386-1.206	0.187979
		Inverse variance weighted	126	-0.474718	0.321688	0.622061	0.331-1.169	0.140022
		Simple mode	126	-0.689968	1.01449	0.501592	0.069-3.664	0.497689
		Weighted mode	126	-0.791562	0.786778	0.453137	0.097-2.118	0.316321
	Inflammatory biomarkers
	IL-1Ra	MR Egger	154	-0.0820838	0.340764	0.921195	0.472-1.796	0.809971
		Weighted median	154	0.0549355	0.13639	1.05647	0.809-1.380	0.687108
		Inverse variance weighted	154	0.0396224	0.089341	1.04042	0.873-1.240	0.657407
		Simple mode	154	0.0580113	0.377362	1.05973	0.506-2.220	0.878026
		Weighted mode	154	0.0580113	0.333354	1.05973	0.551-2.037	0.862078
	IL-6	MR Egger	153	-0.414259	0.386669	0.66083	0.310-1.410	0.28572
		Weighted median	153	-0.0136109	0.147899	0.986481	0.738-1.318	0.926675
		Inverse variance weighted	153	-0.01607	0.10074	0.984058	0.808-1.199	0.873259
		Simple mode	153	-0.0972508	0.420634	0.907328	0.398-2.069	0.81747
		Weighted mode	153	0.00768353	0.386974	1.00771	0.472-2.151	0.984185
	IL-8	MR Egger	154	0.315273	0.375813	1.37063	0.656-2.863	0.402839
		Weighted median	154	0.140357	0.137278	1.15068	0.879-1.506	0.306578
		Inverse variance weighted	154	0.0499312	0.0987503	1.0512	0.866-1.276	0.613116
		Simple mode	154	0.501848	0.384745	1.65177	0.777-3.511	0.194067
		Weighted mode	154	0.526502	0.360375	1.693	0.835-3.431	0.14607
	IL-18	MR Egger	154	0.164625	0.359897	1.17895	0.582-2.387	0.64802
		Weighted median	154	-0.0871384	0.133159	0.91655	0.706-1.190	0.512858
		Inverse variance weighted	154	0.0310264	0.0943364	1.03151	0.857-1.241	0.742238
		Simple mode	154	-0.417789	0.367176	0.658501	0.321-1.352	0.256964
		Weighted mode	154	-0.31421	0.307096	0.730366	0.400-1.333	0.307845
	IL-27	MR Egger	154	0.149342	0.345453	1.16107	0.590-2.285	0.66613
		Weighted median	154	0.0855561	0.127601	1.08932	0.848-1.399	0.502542
		Inverse variance weighted	154	0.0623183	0.0905255	1.0643	0.891-1.271	0.491197
		Simple mode	154	-0.27081	0.337057	0.762761	0.394-1.477	0.422958
		Weighted mode	154	0.143739	0.290152	1.15458	0.654-2.039	0.621034
	CRP	MR Egger	65	-0.310998	0.284604	0.732715	0.419-1.280	0.27867
		Weighted median	65	-0.120337	0.0734348	0.886621	0.768-1.024	0.101276
		Inverse variance weighted	65	-0.154453	0.0716512	0.856884	0.745-0.986	0.0311131
		Simple mode	65	-0.151323	0.152886	0.85957	0.637-1.160	0.32601
		Weighted mode	65	-0.110449	0.132178	0.895432	0.691-1.160	0.406485
Right HGS	Antropometric measures
	BMI	MR Egger	57	-0.255938	0.175039	0.77419	0.549-1.091	0.149383
		Weighted median	57	0.0292982	0.0411529	1.02973	0.950-1.116	0.476505
		Inverse variance weighted	57	-0.00759836	0.0488047	0.99243	0.902-1.092	0.876278
		Simple mode	57	-0.00716125	0.0796082	0.992864	0.849-1.161	0.928643
		Weighted mode	57	0.0369896	0.056772	1.03768	0.928-1.160	0.517359
	WC	MR Egger	73	0.363599	0.240842	1.4385	0.897-2.306	0.135559
		Weighted median	73	0.293148	0.0709522	1.34064	1.167-1.541	3.60203e-05
		Inverse variance weighted	73	0.304862	0.0659878	1.35644	1.192-1.544	3.83792e-06
		Simple mode	73	0.27483	0.162374	1.31631	0.958-1.810	0.0948594
		Weighted mode	73	0.348392	0.135222	1.41679	1.087-1.847	0.0120326
	HC	MR Egger	69	0.175463	0.389008	1.1918	0.556-2.555	0.653408
		Weighted median	69	0.35132	0.090755	1.42094	1.189-1.698	0.000108353
		Inverse variance weighted	69	0.47905	0.0927415	1.61454	1.346-1.936	2.39874e-07
		Simple mode	69	0.201886	0.241751	1.22371	0.762-1.965	0.406587
		Weighted mode	69	0.201886	0.226747	1.22371	0.785-1.908	0.376414
	WHR	MR Egger	75	-0.46401	0.246757	0.628757	0.388-1.020	0.0640382
		Weighted median	75	-0.0711323	0.0774614	0.931339	0.800-1.084	0.358466
		Inverse variance weighted	75	-0.0854118	0.0681937	0.918134	0.803-1.049	0.210392
		Simple mode	75	-0.319553	0.255319	0.726474	0.440-1.198	0.214665
		Weighted mode	75	0.182854	0.273867	1.20064	0.702-2.054	0.506417
	Glycemic traits
	FI	MR Egger	150	-0.166835	0.100862	0.846339	0.695-1.031	0.100229
		Weighted median	150	-0.0371661	0.0297259	0.963516	0.909-1.021	0.211192
		Inverse variance weighted	150	-0.0528021	0.0267383	0.948568	0.900-1.000	0.0482938
		Simple mode	150	-0.0171548	0.0941262	0.982992	0.817-1.182	0.855632
		Weighted mode	150	-0.0493779	0.0846677	0.951821	0.806-1.124	0.560643
	FG	MR Egger	149	-0.0633359	0.0910801	0.938628	0.785-1.122	0.487911
		Weighted median	149	-0.00587711	0.0262166	0.99414	0.944-1.047	0.822621
		Inverse variance weighted	149	0.00489645	0.0240984	1.00491	0.959-1.054	0.83899
		Simple mode	149	-0.0506863	0.0782298	0.950577	0.815-1.108	0.518043
		Weighted mode	149	0.0115518	0.0687866	1.01162	0.884-1.158	0.866862
	Hb1Ac	MR Egger	149	-0.187681	0.0602965	0.828879	0.736-0.933	0.00222873
		Weighted median	149	-0.00447849	0.0187268	0.995532	0.960-1.033	0.81099
		Inverse variance weighted	149	-0.00474137	0.0162031	0.99527	0.964-1.027	0.769812
		Simple mode	149	0.0069448	0.0564718	1.00697	0.901-1.125	0.902291
		Weighted mode	149	-0.0414499	0.0489394	0.959397	0.872-1.056	0.398383
	Lipid biomarkers
	HDL-C	MR Egger	68	-0.400518	0.258418	0.669973	0.404-1.112	0.125951
		Weighted median	68	-0.127291	0.0766726	0.880477	0.758-1.023	0.0968767
		Inverse variance weighted	68	-0.0410989	0.0682677	0.959734	0.840-1.097	0.547157
		Simple mode	68	-0.189118	0.179892	0.827688	0.582-1.178	0.296902
		Weighted mode	68	-0.174984	0.104494	0.839471	0.684-1.030	0.0986772
	LDL-C	MR Egger	71	-0.369133	0.245672	0.691333	0.427-1.119	0.137519
		Weighted median	71	0.0132209	0.0857695	1.01331	0.857-1.199	0.877496
		Inverse variance weighted	71	0.0394049	0.067911	1.04019	0.911-1.188	0.56175
		Simple mode	71	0.281158	0.267984	1.32466	0.783-2.240	0.297714
		Weighted mode	71	-0.383498	0.328064	0.681473	0.358-1.296	0.24638
	TC	MR Egger	71	-0.267699	0.283107	0.765138	0.439-1.333	0.347665
		Weighted median	71	0.00752792	0.0838013	1.00756	0.855-1.187	0.928422
		Inverse variance weighted	71	0.021686	0.0776385	1.02192	0.878-1.190	0.779999
		Simple mode	71	0.154644	0.237827	1.16724	0.732-1.860	0.517667
		Weighted mode	71	0.175787	0.264244	1.19218	0.710-2.001	0.50808
	TG	MR Egger	71	-0.444728	0.233987	0.640999	0.405-1.014	0.0615261
		Weighted median	71	-0.127702	0.0751818	0.880116	0.760-1.020	0.0893997
		Inverse variance weighted	71	-0.000209548	0.0650129	0.99979	0.880-1.136	0.997428
		Simple mode	71	-0.164231	0.176399	0.848546	0.601-1.199	0.355043
		Weighted mode	71	-0.182389	0.119	0.833277	0.660-1.052	0.12986
	Blood pressure
	SBP	MR Egger	133	0.130416	2.30887	1.1393	0.012-105.194	0.955042
		Weighted median	133	0.332743	0.498013	1.39479	0.526-3.702	0.504043
		Inverse variance weighted	133	-0.237297	0.605983	0.788757	0.241-2.587	0.695361
		Simple mode	133	1.00339	1.96002	2.72751	0.059-127.107	0.609557
		Weighted mode	133	0.700044	1.47471	2.01384	0.112-36.251	0.635785
	DBP	MR Egger	129	-2.50853	1.27668	0.0813876	0.007-0.994	0.0516107
		Weighted median	129	-0.71252	0.302241	0.490407	0.271-0.887	0.0184005
		Inverse variance weighted	129	-0.781568	0.338598	0.457688	0.236-0.889	0.0209854
		Simple mode	129	-0.91527	0.993762	0.400409	0.057-2.808	0.358775
		Weighted mode	129	-1.02595	0.709948	0.358457	0.089-1.441	0.150873
	Inflammatory biomarkers
	IL-1Ra	MR Egger	169	-0.35398	0.328297	0.701889	0.369-1.336	0.282485
		Weighted median	169	-0.00295421	0.125685	0.99705	0.779-1.276	0.981248
		Inverse variance weighted	169	-0.0504949	0.0896283	0.950759	0.798-1.133	0.573175
		Simple mode	169	0.0292779	0.349947	1.02971	0.519-2.045	0.933423
		Weighted mode	169	0.0490234	0.283617	1.05024	0.602-1.831	0.862977
	IL-6	MR Egger	168	0.127803	0.362918	1.13633	0.558-2.314	0.725169
		Weighted median	168	-0.0359552	0.139433	0.964683	0.734-1.268	0.796508
		Inverse variance weighted	168	-0.140909	0.0983311	0.868569	0.716-1.053	0.151858
		Simple mode	168	0.0741355	0.433983	1.07695	0.460-2.521	0.864567
		Weighted mode	168	0.195565	0.356366	1.216	0.605-2.445	0.583892
	IL-8	MR Egger	169	-0.0253552	0.337532	0.974964	0.503-1.889	0.94021
		Weighted median	169	0.0255014	0.131739	1.02583	0.792-1.328	0.846508
		Inverse variance weighted	169	-0.0073522	0.0919956	0.992675	0.829-1.189	0.936302
		Simple mode	169	0.334281	0.382297	1.39694	0.660-2.955	0.383147
		Weighted mode	169	0.108311	0.344333	1.11439	0.567-2.188	0.753491
	IL-18	MR Egger	169	-0.232511	0.331323	0.792541	0.414-1.517	0.483802
		Weighted median	169	0.0479314	0.128732	1.0491	0.815-1.350	0.709645
		Inverse variance weighted	169	0.0337353	0.0903893	1.03431	0.866-1.235	0.708983
		Simple mode	169	0.0303585	0.354914	1.03082	0.514-2.067	0.931936
		Weighted mode	169	0.0136593	0.275377	1.01375	0.591-1.739	0.960498
	IL-27	MR Egger	169	0.0326239	0.326738	1.03316	0.545-1.960	0.920585
		Weighted median	169	0.0758132	0.121203	1.07876	0.851-1.368	0.531638
		Inverse variance weighted	169	0.147735	0.0889811	1.15921	0.974-1.380	0.0968553
		Simple mode	169	-0.23403	0.329633	0.791338	0.415-1.510	0.478706
		Weighted mode	169	-0.0674655	0.273781	0.93476	0.547-1.599	0.805657
	CRP	MR Egger	66	-0.0686585	0.24025	0.933645	0.583-1.495	0.77597
		Weighted median	66	0.000102068	0.0684912	1.0001	0.874-1.144	0.998811
		Inverse variance weighted	66	-0.0447037	0.0645836	0.956281	0.843-1.085	0.488823
		Simple mode	66	0.100763	0.161907	1.10601	0.805-1.519	0.535888
		Weighted mode	66	0.0430574	0.144375	1.044	0.787-1.385	0.766477
WP	Antropometric measures
	BMI	MR Egger	14	-0.67135	0.317241	0.511018	0.274-0.952	0.0559105
		Weighted median	14	-0.806901	0.0971642	0.446239	0.369-0.540	1.00238e-16
		Inverse variance weighted	14	-0.736098	0.0736475	0.478979	0.415-0.553	1.60481e-23
		Simple mode	14	-0.869966	0.160271	0.418966	0.306-0.574	0.000115461
		Weighted mode	14	-0.849582	0.153094	0.427594	0.317-0.577	9.39381e-05
	WC	MR Egger	30	1.28475	0.437003	3.61377	1.535-8.510	0.00651406
		Weighted median	30	-0.0163203	0.135052	0.983812	0.755-1.282	0.903814
		Inverse variance weighted	30	-0.0369264	0.127738	0.963747	0.750-1.238	0.77252
		Simple mode	30	-0.201002	0.265128	0.817911	0.486-1.375	0.454489
		Weighted mode	30	-0.0690108	0.234873	0.933317	0.589-1.479	0.770987
	HC	MR Egger	30	0.290277	0.596782	1.3368	0.415-4.306	0.630466
		Weighted median	30	0.0819669	0.154922	1.08542	0.801-1.471	0.596747
		Inverse variance weighted	30	0.0929086	0.148968	1.09736	0.819-1.469	0.532836
		Simple mode	30	0.329051	0.352363	1.38965	0.697-2.772	0.358097
		Weighted mode	30	0.28557	0.293567	1.33052	0.748-2.365	0.338718
	WHR	MR Egger	30	0.296965	0.439913	1.34577	0.568-3.187	0.505178
		Weighted median	30	-0.662504	0.148653	0.515559	0.385-0.690	8.32276e-06
		Inverse variance weighted	30	-0.738592	0.121481	0.477786	0.377-0.606	1.20278e-09
		Simple mode	30	-1.01058	0.344744	0.364008	0.185-0.715	0.0065211
		Weighted mode	30	-1.03728	0.362455	0.354419	0.174-0.721	0.00773938
	Glycemic traits
	FI	MR Egger	50	0.232858	0.244998	1.2622	0.781-2.040	0.346646
		Weighted median	50	-0.0470781	0.0573077	0.954013	0.853-1.067	0.411363
		Inverse variance weighted	50	-0.0703207	0.054687	0.932095	0.837-1.038	0.198487
		Simple mode	50	-0.0294484	0.146376	0.970981	0.729-1.294	0.841388
		Weighted mode	50	-0.0602652	0.151582	0.941515	0.700-1.267	0.69267
	FG	MR Egger	50	0.0433898	0.205995	1.04434	0.697-1.564	0.834064
		Weighted median	50	0.0299604	0.0506491	1.03041	0.933-1.138	0.554166
		Inverse variance weighted	50	0.0124999	0.0459633	1.01258	0.925-1.108	0.785657
		Simple mode	50	-0.0191142	0.115741	0.981067	0.782-1.231	0.869508
		Weighted mode	50	0.0356636	0.102789	1.03631	0.847-1.268	0.730107
	Hb1Ac	MR Egger	50	0.0309705	0.167644	1.03146	0.743-1.433	0.854211
		Weighted median	50	0.0405423	0.0380478	1.04138	0.967-1.122	0.286622
		Inverse variance weighted	50	-0.0327512	0.037694	0.967779	0.899-1.042	0.384918
		Simple mode	50	0.102071	0.0933248	1.10746	0.922-1.330	0.279427
		Weighted mode	50	0.0914549	0.0844636	1.09577	0.929-1.293	0.284209
	Lipid biomarkers
	HDL-C	MR Egger	27	-0.159274	0.895216	0.852763	0.148-4.930	0.860222
		Weighted median	27	0.510622	0.181244	1.66633	1.168-2.377	0.00484267
		Inverse variance weighted	27	0.5207	0.171554	1.68321	1.203-2.356	0.00240381
		Simple mode	27	0.6216	0.451861	1.8619	0.768-4.514	0.180668
		Weighted mode	27	0.464319	0.374138	1.59093	0.764-3.312	0.225672
	LDL-C	MR Egger	30	0.486531	0.621991	1.62666	0.481-5.505	0.440653
		Weighted median	30	0.066369	0.172153	1.06862	0.763-1.497	0.699851
		Inverse variance weighted	30	0.138563	0.160554	1.14862	0.839-1.573	0.38812
		Simple mode	30	-0.0404354	0.397762	0.960371	0.440-2.094	0.919728
		Weighted mode	30	0.0370201	0.359671	1.03771	0.513-2.100	0.918729
	TC	MR Egger	30	1.06698	0.638204	2.90658	0.832-10.154	0.105696
		Weighted median	30	0.319172	0.177985	1.37599	0.971-1.950	0.0729321
		Inverse variance weighted	30	0.356774	0.166681	1.42871	1.031-1.981	0.0323177
		Simple mode	30	0.349362	0.42787	1.41816	0.613-3.280	0.420863
		Weighted mode	30	0.467038	0.571862	1.59526	0.520-4.893	0.42076
	TG	MR Egger	29	-0.877857	0.54348	0.415673	0.143-1.206	0.117883
		Weighted median	29	-0.455929	0.165748	0.633859	0.458-0.877	0.00594601
		Inverse variance weighted	29	-0.428422	0.144646	0.651536	0.491-0.865	0.0030579
		Simple mode	29	-0.704232	0.348803	0.494488	0.250-0.980	0.0531551
		Weighted mode	29	-0.560609	0.386655	0.570861	0.268-1.218	0.158198
	Blood pressure
	SBP	MR Egger	43	1.0799	7.17597	2.94439	2.294E-06-3778366.305	0.881117
		Weighted median	43	-2.35244	1.07052	0.0951367	0.012-0.776	0.0279864
		Inverse variance weighted	43	-0.935838	1.35636	0.392257	0.027-5.599	0.490217
		Simple mode	43	-4.54806	1.911	0.0105878	0.000-0.448	0.0219324
		Weighted mode	43	-3.96205	1.70071	0.0190241	0.001-0.533	0.0247063
	DBP	MR Egger	43	5.40558	4.16336	222.645	0.064-778998.671	0.201416
		Weighted median	43	-1.41978	0.657356	0.241767	0.067-0.877	0.0307854
		Inverse variance weighted	43	-0.499459	0.868053	0.606859	0.111-3.327	0.565035
		Simple mode	43	-2.13805	1.44012	0.117884	0.007-1.983	0.145108
		Weighted mode	43	-2.2115	1.68786	0.109536	0.004-2.994	0.197236
	Inflammatory biomarkers
	IL-1Ra	MR Egger	55	0.497917	0.766357	1.64529	0.366-7.389	0.51868
		Weighted median	55	-0.647496	0.259859	0.523355	0.314-0.871	0.0127127
		Inverse variance weighted	55	-0.436652	0.181151	0.646196	0.453-0.922	0.015934
		Simple mode	55	-0.788245	0.633999	0.454642	0.131-1.575	0.219132
		Weighted mode	55	-0.837169	0.581523	0.432935	0.138-1.353	0.155749
	IL-6	MR Egger	55	-1.07241	0.912956	0.342184	0.057-2.048	0.245385
		Weighted median	55	-0.520162	0.296696	0.594424	0.332-1.063	0.0795701
		Inverse variance weighted	55	-0.585029	0.212576	0.55709	0.367-0.845	0.00592162
		Simple mode	55	-0.62658	0.640876	0.534416	0.152-1.877	0.332586
		Weighted mode	55	-0.580838	0.597342	0.55943	0.173-1.804	0.335202
	IL-8	MR Egger	56	-0.646755	0.812645	0.523743	0.107-2.575	0.429596
		Weighted median	56	-0.204769	0.280394	0.814835	0.470-1.412	0.465212
		Inverse variance weighted	56	0.0537581	0.191788	1.05523	0.725-1.537	0.779248
		Simple mode	56	-0.238941	0.556139	0.787461	0.265-2.342	0.669134
		Weighted mode	56	-0.258677	0.505604	0.772072	0.287-2.080	0.610965
	IL-18	MR Egger	56	-0.403653	0.785048	0.667876	0.143-3.111	0.609226
		Weighted median	56	-0.169468	0.253848	0.844114	0.513-1.388	0.504392
		Inverse variance weighted	56	-0.201008	0.183363	0.817906	0.571-1.172	0.272978
		Simple mode	56	-0.359329	0.609662	0.698145	0.211-2.306	0.558013
		Weighted mode	56	-0.0692731	0.533217	0.933072	0.328-2.653	0.897107
	IL-27	MR Egger	56	-0.202777	0.817052	0.816461	0.165-4.050	0.804936
		Weighted median	56	0.0689526	0.256566	1.07139	0.648-1.771	0.788121
		Inverse variance weighted	56	0.0775517	0.191028	1.08064	0.743-1.571	0.684765
		Simple mode	56	-0.148041	0.613493	0.862396	0.259-2.870	0.810214
		Weighted mode	56	-0.0830441	0.583951	0.920311	0.293-2.891	0.887433
	CRP	MR Egger	30	0.578134	0.520293	1.78271	0.643-4.943	0.275946
		Weighted median	30	-0.620988	0.139752	0.537413	0.409-0.707	8.85027e-06
		Inverse variance weighted	30	-0.710968	0.138979	0.491169	0.374-0.645	3.12643e-07
		Simple mode	30	-0.63177	0.272234	0.53165	0.312-0.906	0.0275393
		Weighted mode	30	-0.575624	0.292719	0.562354	0.317-0.998	0.0588799
ALM, appendicular lean mass; HGS, hand grip strength; WP, walking pace; SE, standard error; OR, odds ratio; CI, confidence interval

## Sheet: Table S8
Table S8. Detailed results of MR analysis for causal effects of possible mediators on CHD
	Method	No. of SNP	Beta	SE	OR	95%CI	p-value
Antropometric measures
BMI	MR Egger	487	0.514234	0.0992691	1.67236	1.377-2.032	3.25599e-07
	Weighted median	487	0.386278	0.0536499	1.47149	1.325-1.635	6.02221e-13
	Inverse variance weighted	487	0.411756	0.0365028	1.50947	1.405-1.621	1.64515e-29
	Simple mode	487	0.353124	0.17738	1.42351	1.005-2.015	0.0470653
	Weighted mode	487	0.353124	0.106865	1.42351	1.155-1.755	0.00102215
WC	MR Egger	64	0.177532	0.339872	1.19427	0.613-2.325	0.603288
	Weighted median	64	-0.0190343	0.0828907	0.981146	0.834-1.154	0.818378
	Inverse variance weighted	64	-0.0826438	0.0802214	0.920679	0.787-1.077	0.302918
	Simple mode	64	0.0140695	0.189254	1.01417	0.700-1.470	0.940974
	Weighted mode	64	0.0528841	0.150754	1.05431	0.785-1.417	0.72691
HC	MR Egger	74	-0.0487838	0.216518	0.952387	0.623-1.456	0.822376
	Weighted median	74	-0.144377	0.0641856	0.865561	0.763-0.982	0.0244892
	Inverse variance weighted	74	-0.190719	0.0554444	0.826364	0.741-0.921	0.000582083
	Simple mode	74	0.0524724	0.169063	1.05387	0.757-1.468	0.757163
	Weighted mode	74	-0.0219421	0.133792	0.978297	0.753-1.272	0.870183
WHR	MR Egger	30	0.319237	0.67084	1.37608	0.369-5.125	0.637854
	Weighted median	30	0.440777	0.13287	1.55391	1.198-2.016	0.000908695
	Inverse variance weighted	30	0.479474	0.147335	1.61522	1.210-2.156	0.00113667
	Simple mode	30	0.613268	0.314969	1.84646	0.996-3.423	0.0612688
	Weighted mode	30	0.539372	0.225955	1.71493	1.101-2.670	0.0237236
Glycemic traits
FI	MR Egger	35	-0.179961	0.543433	0.835303	0.288-2.423	0.74262
	Weighted median	35	0.730848	0.18947	2.07684	1.433-3.011	0.000114635
	Inverse variance weighted	35	0.686839	0.177659	1.98742	1.403-2.815	0.000110608
	Simple mode	35	0.680366	0.384791	1.9746	0.929-4.198	0.08601
	Weighted mode	35	0.680366	0.393912	1.9746	0.912-4.274	0.0932071
Lipid biomarkers
HDL-C	MR Egger	82	0.0683891	0.0909673	1.07078	0.896-1.280	0.454378
	Weighted median	82	-0.0592847	0.0574739	0.942438	0.842-1.055	0.302304
	Inverse variance weighted	82	-0.139476	0.0504435	0.869814	0.788-0.960	0.0056925
	Simple mode	82	-0.318349	0.170009	0.727349	0.521-1.015	0.0647404
	Weighted mode	82	-0.00167368	0.0592757	0.998328	0.889-1.121	0.977544
LDL-C	MR Egger	73	0.367098	0.0660405	1.44354	1.268-1.643	4.47489e-07
	Weighted median	73	0.352672	0.0471022	1.42286	1.297-1.560	7.0258e-14
	Inverse variance weighted	73	0.337722	0.0409306	1.40175	1.294-1.519	1.56961e-16
	Simple mode	73	0.394511	0.0812801	1.48366	1.265-1.740	6.81821e-06
	Weighted mode	73	0.328435	0.0533385	1.38879	1.251-1.542	3.78635e-08
TC	MR Egger	78	0.484656	0.121439	1.62362	1.280-2.060	0.000150403
	Weighted median	78	0.386038	0.0538878	1.47114	1.324-1.635	7.85009e-13
	Inverse variance weighted	78	0.305763	0.0485206	1.35766	1.234-1.493	2.94392e-10
	Simple mode	78	0.434908	0.115267	1.54482	1.232-1.936	0.000314967
	Weighted mode	78	0.457905	0.0982225	1.58076	1.304-1.916	1.29202e-05
TG	MR Egger	54	0.151998	0.0796998	1.16416	0.996-1.361	0.0620349
	Weighted median	54	0.217499	0.0513745	1.24296	1.124-1.375	2.29973e-05
	Inverse variance weighted	54	0.249174	0.0520019	1.28297	1.159-1.421	1.65429e-06
	Simple mode	54	0.165961	0.127092	1.18053	0.920-1.514	0.19725
	Weighted mode	54	0.189778	0.0465123	1.20898	1.104-1.324	0.000152222
Blood pressure
SBP	MR Egger	433	0.0365482	0.00638743	1.03722	1.024-1.050	1.97419e-08
	Weighted median	433	0.0278614	0.00289256	1.02825	1.022-1.034	5.85168e-22
	Inverse variance weighted	433	0.0342377	0.00251502	1.03483	1.030-1.040	3.33999e-42
	Simple mode	433	0.0225547	0.00975034	1.02281	1.003-1.043	0.0211795
	Weighted mode	433	0.0215033	0.00800961	1.02174	1.006-1.038	0.00753911
DBP	MR Egger	432	0.0485581	0.0111352	1.04976	1.027-1.073	1.6237e-05
	Weighted median	432	0.0486731	0.00543221	1.04988	1.039-1.061	3.2438e-19
	Inverse variance weighted	432	0.0511852	0.00444029	1.05252	1.043-1.062	9.59584e-31
	Simple mode	432	0.0554351	0.0162578	1.057	1.024-1.091	0.00071146
	Weighted mode	432	0.0487128	0.0130744	1.04992	1.023-1.077	0.000220581
Inflammatory biomarkers
IL-1Ra	MR Egger	23	0.0368133	0.062326	1.0375	0.918-1.172	0.561054
	Weighted median	23	0.0891868	0.0398303	1.09328	1.011-1.182	0.0251447
	Inverse variance weighted	23	0.0606428	0.031281	1.06252	0.999-1.130	0.0525439
	Simple mode	23	0.131563	0.0701223	1.14061	0.994-1.309	0.0739584
	Weighted mode	23	0.095603	0.0400451	1.10032	1.017-1.190	0.0259909
IL-6	MR Egger	12	-0.07808	0.137816	0.92489	0.706-1.212	0.583508
	Weighted median	12	-0.0510285	0.0703497	0.950252	0.828-1.091	0.468235
	Inverse variance weighted	12	-0.0697305	0.069434	0.932645	0.814-1.069	0.315249
	Simple mode	12	0.104103	0.105101	1.10971	0.903-1.364	0.343218
	Weighted mode	12	-0.281099	0.0634028	0.754954	0.667-0.855	0.00100572
IL-27	MR Egger	19	-0.0328271	0.0449072	0.967706	0.886-1.057	0.474735
	Weighted median	19	-0.0227722	0.025455	0.977485	0.930-1.027	0.370997
	Inverse variance weighted	19	-0.0522489	0.0249057	0.949093	0.904-0.997	0.0359168
	Simple mode	19	-0.0675658	0.0512509	0.934666	0.845-1.033	0.203922
	Weighted mode	19	-0.037721	0.0250402	0.962982	0.917-1.011	0.149308
CRP	MR Egger	103	-0.0615746	0.0686841	0.940283	0.822-1.076	0.372124
	Weighted median	103	0.00487693	0.0469654	1.00489	0.917-1.102	0.917296
	Inverse variance weighted	103	0.0225876	0.0441277	1.02284	0.938-1.115	0.608743
	Simple mode	103	-0.0781734	0.131643	0.924804	0.714-1.197	0.55394
	Weighted mode	103	-0.0589192	0.0424974	0.942783	0.867-1.025	0.168642
ALM, appendicular lean mass; HGS, hand grip strength; WP, walking pace; SE, standard error; OR, odds ratio; CI, confidence interval

## Sheet: Table S9
Table S9. Detailed results of sensitivity analyses for causal effects of sarcopenia-related traits on CHD
	Heterogenity			MR-Egger intercept			MR-PRESSO
	Q	Q_pvalue	p_random	Egger_intercept	SE	p-value	Beta	SE	p-value	Beta (Outlier SNPs Removed)	SE (Outlier SNPs Removed)	p-value (Outlier SNPs Removed)	Global test RSSobs	Global test p value	p value for distortion
ALM	1035.63	1.47372e-26	1.00098e-10	0.00184032	0.00143081	0.19886	-0.180273	0.027745	1.69918e-10	-0.159393	0.0266112	3.61462e-09	1075.31	<5e-04	0.392286
left HGS	273.997	5.41478e-10	0.00113084	0.00400712	0.00493555	0.418167	-0.357195	0.106546	0.00101683	-0.316563	0.100302	0.00194241	280.494	<5e-04	0.6445
right HGS	317.465	8.91264e-13	0.000397811	0.002258	0.00454887	0.620282	-0.386626	0.102607	0.000228283	-0.353582	0.0982882	0.000425121	323.819	<5e-04	0.71025
WP	144.215	3.76002e-10	1.72797e-05	-0.00332709	0.0111303	0.766147	-1.12559	0.260048	6.3995e-05	-1.05012	0.225588	2.27335e-05	149.507	<5e-04	0.709
ALM, appendicular lean mass; HGS, hand grip strength; WP, walking pace; Q, the statistics of Cochrane’s Q test; Q_pval, p-value corresponding to Cochrane’s Q test; p_random, p-value for random-effects model test; SE, standard error

## Sheet: Table S10
Table S10. Detailed results of sensitivity analyses for causal effects of CHD on Sarcopenia-related traits
	Heterogenity			MR-Egger intercept			MR-PRESSO
	Q	Q_pvalue	p_random	Egger_intercept	SE	p-value	Beta	SE	p-value	Beta (Outlier SNPs Removed)	SE (Outlier SNPs Removed)	p-value (Outlier SNPs Removed)	Global test RSSobs	Global test p value	p value for distortion
ALM	126.101	4.48922e-14	0.768108	0.00132719	0.00143104	0.505644	0.00445919	0.00918428	0.630718	0.00606666	0.00707927	0.399607	149.444	<5e-04	0.8595
left HGS	158.926	2.20873e-17	0.648435	0.00123266	0.00143104	0.394582	-0.00150509	0.00653495	0.819083	-0.00234068	0.00414258	0.57612	178.874	<5e-04	0.87
right HGS	116.907	9.41593e-11	0.312098	-0.000103318	0.00130167	0.937175	-0.00445408	0.00582454	0.449294	-0.00576795	0.00453081	0.211896	137.884	<5e-04	0.7895
WP	119.309	7.39773e-11	0.397243	0.000631463	0.00103605	0.545923	-0.00421055	0.00470782	0.376752	-0.00685738	0.00365478	0.0692227	128.56	<5e-04	0.56
ALM, appendicular lean mass; HGS, hand grip strength; WP, walking pace; Q, the statistics of Cochrane’s Q test; Q_pval, p-value corresponding to Cochrane’s Q test; p_random, p-value for random-effects model test; SE, standard error

[truncated: 3 more sheets: Table S11, Table S12, Table S13]
